# Supplementary material for: Salmonella serovar Infantis REPJFX01 isolates bear a pESI plasmid that includes additional genes not found in closely related non-REP strains
Source: Microb Genom. 2025 Oct 7;11(10):001523. doi: 10.1099/mgen.0.001523 (PMC12504007; doi:10.1099/mgen.0.001523)
Supplement: Table S1. [file mgen-11-01523-s001.xlsx]

## Sheet: Sup. Table 1
Sup. Table 1. Groups and metadata of analyzed strains
Name	Group	SNP cluster*	Collection date	Create date	Location	Isolation type	Isolation source**	Host**	Food origin**	AMR genotypes core**	AST phenotypes**	BioSample	Assembly	SNP cluster	Isolate
REP_GCA_008650035	US REP	PDS000184420	2014	2015-11-20T23:18:55Z	USA:NC	environmental/other	NRTE (Not-Ready-to-Eat) Comminuted Poultry Exploratory Sampling - Chickens	n/A	USA:NC	aac(3)-IVa=COMPLETE,aadA1=COMPLETE,aph(3')-Ia=COMPLETE,aph(4)-Ia=COMPLETE,blaCTX-M-65=COMPLETE,dfrA14=COMPLETE,floR=COMPLETE,fosA3=COMPLETE,gyrA_D87Y=POINT,sul1=COMPLETE,tet(A)=COMPLETE	n/A	SAMN04285053	GCA_008650035.1	PDS000199955.24	PDT000094944.2
REP_GCA_008865745	US REP	PDS000184420	2015	2016-01-28T07:25:30Z	USA:ME	environmental/other	comminuted chicken	n/A	USA:ME	aac(3)-IVa=COMPLETE,aadA1=COMPLETE,aph(3')-Ia=COMPLETE,aph(4)-Ia=COMPLETE,blaCTX-M-65=COMPLETE,dfrA14=COMPLETE,floR=COMPLETE,gyrA_D87Y=POINT,sul1=COMPLETE,tet(A)=COMPLETE	n/A	SAMN04444336	GCA_008865745.1	PDS000199955.24	PDT000103523.2
REP_GCA_006895425	US REP	PDS000184420	2014-01	2016-02-18T23:22:55Z	USA	clinical	n/A	n/A	n/A	aac(3)-IVa=COMPLETE,aadA1=COMPLETE,aph(3')-Ia=COMPLETE,aph(4)-Ia=COMPLETE,blaCTX-M-65=COMPLETE,dfrA14=COMPLETE,floR=COMPLETE,fosA3=COMPLETE,gyrA_D87Y=POINT,sul1=COMPLETE,tet(A)=COMPLETE	n/A	SAMN04498727	GCA_006895425.1	PDS000199955.24	PDT000107774.2
REP_GCA_008990455	US REP	PDS000184420	2016	2016-11-04T23:19:01Z	USA:CO	environmental/other	comminuted chicken	n/A	USA:CO	aac(3)-IVa=COMPLETE,aadA1=COMPLETE,aph(3')-Ia=COMPLETE,aph(4)-Ia=COMPLETE,blaCTX-M-65=COMPLETE,dfrA14=COMPLETE,floR=COMPLETE,gyrA_D87Y=POINT,sul1=COMPLETE,tet(A)=COMPLETE	n/A	SAMN05977912	GCA_008990455.1	PDS000199955.24	PDT000156458.2
REP_GCA_009092245	US REP	PDS000184420	2016	2016-12-22T23:27:50Z	USA:FL	environmental/other	comminuted chicken	n/A	n/A	aac(3)-IVa=COMPLETE,aadA1=COMPLETE,aph(3')-Ia=COMPLETE,aph(4)-Ia=COMPLETE,blaCTX-M-65=COMPLETE,dfrA14=COMPLETE,floR=COMPLETE,gyrA_D87Y=POINT,sul1=COMPLETE,tet(A)=COMPLETE	n/A	SAMN06175395	GCA_009092245.1	PDS000199955.24	PDT000174257.2
REP_GCA_009033545	US REP	PDS000184420	2016	2017-01-23T21:32:16Z	USA:DE	environmental/other	chicken carcass	n/A	USA:DE	aac(3)-IVa=COMPLETE,aadA1=COMPLETE,aph(3')-Ia=COMPLETE,aph(4)-Ia=COMPLETE,blaCTX-M-65=COMPLETE,dfrA14=COMPLETE,floR=COMPLETE,gyrA_D87Y=POINT,sul1=COMPLETE,tet(A)=COMPLETE	n/A	SAMN06250896	GCA_009033545.1	PDS000199955.24	PDT000181053.2
REP_GCA_009286105	US REP	PDS000184420	2017-04	2017-05-31T13:40:46Z	USA	clinical	stool	n/A	n/A	aac(3)-IVa=COMPLETE,aph(4)-Ia=COMPLETE,blaCTX-M-65=COMPLETE,floR=COMPLETE,gyrA_D87Y=POINT	n/A	SAMN07176285	GCA_009286105.1	PDS000199955.24	PDT000213739.2
REP_GCA_007026035	US REP	PDS000184420	n/A	2017-07-03T16:41:57Z	USA	clinical	n/A	n/A	n/A	aac(3)-IVa=COMPLETE,aadA1=COMPLETE,aph(4)-Ia=COMPLETE,blaCTX-M-65=COMPLETE,dfrA14=COMPLETE,floR=COMPLETE,gyrA_D87Y=POINT,sul1=COMPLETE,tet(A)=COMPLETE	n/A	SAMN07298922	GCA_007026035.1	PDS000199955.24	PDT000222494.2
REP_GCA_007079725	US REP	PDS000184420	2017-08	2017-10-13T17:37:55Z	USA	clinical	n/A	n/A	n/A	aadA1=COMPLETE,gyrA_D87Y=POINT,sul1=COMPLETE,tet(A)=COMPLETE	n/A	SAMN07774171	GCA_007079725.1	PDS000199955.24	PDT000252100.2
REP_GCA_009579385	US REP	PDS000184420	2017	2017-12-01T23:43:35Z	USA:NC	environmental/other	animal-chicken-young chicken	Gallus gallus	USA:NC	aac(3)-IVa=COMPLETE,aadA1=COMPLETE,aph(3')-Ia=COMPLETE,aph(4)-Ia=COMPLETE,blaCTX-M-65=COMPLETE,dfrA14=COMPLETE,fosA3=COMPLETE,gyrA_D87Y=POINT,sul1=COMPLETE,tet(A)=COMPLETE	n/A	SAMN08115098	GCA_009579385.1	PDS000199955.24	PDT000268306.2
REP_GCA_009589465	US REP	PDS000184420	2017	2017-12-15T05:54:18Z	USA:DE	environmental/other	comminuted chicken	n/A	USA:DE	aac(3)-IVa=COMPLETE,aadA1=COMPLETE,aph(4)-Ia=COMPLETE,blaCTX-M-65=COMPLETE,floR=COMPLETE,gyrA_D87Y=POINT,sul1=COMPLETE,tet(A)=COMPLETE	n/A	SAMN08178244	GCA_009589465.1	PDS000199955.24	PDT000272438.2
REP_GCA_009594345	US REP	PDS000184420	2017	2023-09-14T19:01:44Z	USA:NC	environmental/other	Comminuted Turkey	n/A	USA:NC	aac(3)-IVa=COMPLETE,aadA1=COMPLETE,aph(3')-Ia=COMPLETE,aph(4)-Ia=COMPLETE,blaCTX-M-65=COMPLETE,dfrA14=COMPLETE,floR=COMPLETE,fosA3=COMPLETE,gyrA_D87Y=POINT,sul1=COMPLETE,tet(A)=COMPLETE	n/A	SAMN08239864	GCA_009594345.2	PDS000199955.24	PDT001887275.1
REP_GCA_011591605	US REP	PDS000184420	2017	2018-01-24T17:56:57Z	USA:PR	environmental/other	comminuted chicken	n/A	n/A	aac(3)-IVa=COMPLETE,aadA1=COMPLETE,aph(3')-Ia=COMPLETE,aph(4)-Ia=COMPLETE,blaCTX-M-65=COMPLETE,dfrA14=COMPLETE,floR=COMPLETE,fosA3=COMPLETE,gyrA_D87Y=POINT,sul1=COMPLETE,tet(A)=COMPLETE	n/A	SAMN08380132	GCA_011591605.1	PDS000199955.24	PDT000281207.2
REP_GCA_010965485	US REP	PDS000184420	2018	2018-02-16T04:51:31Z	USA:VA	environmental/other	raw intact chicken	n/A	USA:VA	aac(3)-IVa=COMPLETE,aadA1=COMPLETE,aph(4)-Ia=COMPLETE,blaCTX-M-65=COMPLETE,floR=COMPLETE,gyrA_D87Y=POINT,sul1=COMPLETE,tet(A)=COMPLETE	n/A	SAMN08554064	GCA_010965485.1	PDS000199955.24	PDT000287517.2
REP_GCA_010872005	US REP	PDS000184420	2018	2018-03-27T14:50:52Z	USA:CA	environmental/other	Product-Raw-Ground\, Comminuted or Otherwise Nonintact-Pork	n/A	USA:CA	aac(3)-IVa=COMPLETE,aadA1=COMPLETE,aph(3')-Ia=COMPLETE,aph(4)-Ia=COMPLETE,floR=COMPLETE,gyrA_D87Y=POINT,sul1=COMPLETE,tet(A)=COMPLETE	n/A	SAMN08799032	GCA_010872005.1	PDS000199955.24	PDT000299721.2
REP_GCA_006734945	US REP	PDS000184420	2018-07	2018-08-23T03:49:26Z	USA	clinical	n/A	n/A	n/A	aac(3)-IVa=COMPLETE,aadA1=COMPLETE,aph(4)-Ia=COMPLETE,blaCTX-M-65=COMPLETE,floR=COMPLETE,gyrA_D87Y=POINT,sul1=COMPLETE,tet(A)=COMPLETE	n/A	SAMN09881787	GCA_006734945.1	PDS000199955.24	PDT000366599.1
REP_GCA_004282055	US REP	PDS000184420	2017	2021-11-05T13:44:09Z	USA:TN	environmental/other	Chicken Legs	n/A	n/A	aadA1=COMPLETE,aph(3')-Ia=COMPLETE,dfrA14=COMPLETE,gyrA_D87Y=POINT,sul1=COMPLETE,tet(A)=COMPLETE	amoxicillin-clavulanic acid=S,ampicillin=S,azithromycin=S,cefoxitin=S,ceftriaxone=S,chloramphenicol=S,ciprofloxacin=R,gentamicin=S,meropenem=S,nalidixic acid=R,stREPtomycin=R,sulfisoxazole=R,tetracycline=R,trimethoprim-sulfamethoxazole=R	SAMN10133076	GCA_004282055.2	PDS000199955.24	PDT001170770.1
REP_GCA_007351275	US REP	PDS000184420	2018	2018-11-07T22:44:47Z	USA:TX	environmental/other	raw intact chicken	n/A	USA:TX	aac(3)-IVa=COMPLETE,aadA1=COMPLETE,aph(4)-Ia=COMPLETE,blaCTX-M-65=COMPLETE,dfrA14=COMPLETE,floR=COMPLETE,gyrA_D87Y=POINT,sul1=COMPLETE,tet(A)=COMPLETE	n/A	SAMN10392892	GCA_007351275.1	PDS000199955.24	PDT000404712.1
REP_GCA_006748585	US REP	PDS000184420	2019	2019-03-22T01:55:41Z	USA:VA	environmental/other	animal-chicken-young chicken	Gallus gallus	USA:VA	aac(3)-IVa=COMPLETE,aadA1=COMPLETE,aph(4)-Ia=COMPLETE,blaCTX-M-65=COMPLETE,floR=COMPLETE,gyrA_D87Y=POINT,sul1=COMPLETE,tet(A)=COMPLETE	n/A	SAMN11229826	GCA_006748585.1	PDS000199955.24	PDT000481197.2
REP_GCA_006748925	US REP	PDS000184420	2019	2019-03-27T21:55:40Z	USA:PA	environmental/other	comminuted chicken	n/A	USA:PA	aac(3)-IVa=COMPLETE,aadA1=COMPLETE,aph(4)-Ia=COMPLETE,floR=COMPLETE,gyrA_D87Y=POINT,sul1=COMPLETE,tet(A)=COMPLETE	n/A	SAMN11267697	GCA_006748925.1	PDS000199955.24	PDT000483453.2
REP_GCA_006684065	US REP	PDS000184420	2019	2019-04-03T13:57:02Z	USA:NC	environmental/other	chicken carcass	n/A	USA:NC	aac(3)-IVa=COMPLETE,aadA1=COMPLETE,aph(4)-Ia=COMPLETE,floR=COMPLETE,gyrA_D87Y=POINT,sul1=COMPLETE,tet(A)=COMPLETE	n/A	SAMN11322241	GCA_006684065.1	PDS000199955.24	PDT000485815.2
REP_GCA_006809385	US REP	PDS000184420	2019	2019-04-09T09:01:50Z	USA:NC	environmental/other	animal-chicken-young chicken	Gallus gallus	USA:NC	aadA1=COMPLETE,gyrA_D87Y=POINT,sul1=COMPLETE,tet(A)=COMPLETE	n/A	SAMN11360160	GCA_006809385.1	PDS000199955.24	PDT000487517.2
REP_GCA_006751385	US REP	PDS000184420	2019	2019-04-23T03:56:02Z	USA:WA	environmental/other	comminuted chicken	n/A	USA:WA	aac(3)-IVa=COMPLETE,aadA1=COMPLETE,aph(3')-Ia=COMPLETE,dfrA14=COMPLETE,gyrA_D87Y=POINT,sul1=COMPLETE,tet(A)=COMPLETE	n/A	SAMN11477198	GCA_006751385.1	PDS000199955.24	PDT000494360.2
REP_GCA_006687405	US REP	PDS000184420	2019	2019-05-01T23:50:52Z	USA:CT	environmental/other	comminuted chicken	n/A	USA:CT	aac(3)-IVa=COMPLETE,aph(3')-Ia=COMPLETE,aph(4)-Ia=COMPLETE,blaCTX-M-65=COMPLETE,dfrA14=COMPLETE,floR=COMPLETE,gyrA_D87Y=POINT	n/A	SAMN11554178	GCA_006687405.1	PDS000199955.24	PDT000497191.2
REP_GCA_006688505	US REP	PDS000184420	2019	2019-05-13T18:51:50Z	USA:MO	environmental/other	animal-chicken-young chicken	Gallus gallus	USA:MO	aac(3)-IVa=COMPLETE,aadA1=COMPLETE,aph(4)-Ia=COMPLETE,floR=COMPLETE,gyrA_D87Y=POINT,sul1=COMPLETE,tet(A)=COMPLETE	n/A	SAMN11634780	GCA_006688505.1	PDS000199955.24	PDT000500511.2
REP_GCA_006752505	US REP	PDS000184420	2019	2019-05-13T18:51:44Z	USA:DE	environmental/other	raw intact chicken	n/A	USA:DE	aadA1=COMPLETE,aph(3')-Ia=COMPLETE,gyrA_D87Y=POINT,sul1=COMPLETE,tet(A)=COMPLETE	n/A	SAMN11634848	GCA_006752505.1	PDS000199955.24	PDT000500472.2
REP_GCA_006456865	US REP	PDS000184420	2019-05-06	2019-06-14T05:49:31Z	USA:OR	environmental/other	chicken breast	n/A	n/A	aac(3)-IVa=COMPLETE,aadA1=COMPLETE,aph(3')-Ia=COMPLETE,aph(4)-Ia=COMPLETE,blaCTX-M-65=COMPLETE,dfrA14=COMPLETE,floR=COMPLETE,gyrA_D87Y=POINT,sul1=COMPLETE,tet(A)=COMPLETE	n/A	SAMN12056539	GCA_006456865.1	PDS000199955.24	PDT000522751.1
REP_GCA_006534615	US REP	PDS000184420	2019-06	2019-06-26T14:52:48Z	USA	clinical	n/A	n/A	n/A	aac(3)-IVa=COMPLETE,aadA1=COMPLETE,aph(3')-Ia=COMPLETE,aph(4)-Ia=COMPLETE,blaCTX-M-65=COMPLETE,dfrA14=COMPLETE,gyrA_D87Y=POINT,sul1=COMPLETE,tet(A)=COMPLETE	n/A	SAMN12136234	GCA_006534615.1	PDS000199955.24	PDT000532721.1
REP_GCA_007691395	US REP	PDS000184420	2019	2019-07-03T22:31:01Z	USA:MI	environmental/other	comminuted chicken	n/A	USA:MI	aadA1=COMPLETE,gyrA_D87Y=POINT,sul1=COMPLETE,tet(A)=COMPLETE	n/A	SAMN12213690	GCA_007691395.1	PDS000199955.24	PDT000538850.1
REP_GCA_007698055	US REP	PDS000184420	2019-06	2019-07-17T22:31:41Z	USA	clinical	n/A	n/A	n/A	aac(3)-IVa=COMPLETE,aadA1=COMPLETE,aph(3')-Ia=COMPLETE,aph(4)-Ia=COMPLETE,blaCTX-M-65=COMPLETE,floR=COMPLETE,gyrA_D87Y=POINT,sul1=COMPLETE,tet(A)=COMPLETE	n/A	SAMN12291975	GCA_007698055.1	PDS000199955.24	PDT000545373.1
REP_GCA_007862385	US REP	PDS000184420	2018	2019-07-29T14:32:46Z	USA:CO	environmental/other	Chicken Breasts	n/A	n/A	aac(3)-IVa=COMPLETE,aadA1=COMPLETE,aph(4)-Ia=COMPLETE,blaCTX-M-65=COMPLETE,floR=COMPLETE,fosA3=COMPLETE,gyrA_D87Y=POINT,sul1=COMPLETE,tet(A)=COMPLETE	amoxicillin-clavulanic acid=S,ampicillin=R,azithromycin=S,cefoxitin=S,ceftriaxone=R,chloramphenicol=R,ciprofloxacin=R,gentamicin=R,meropenem=S,nalidixic acid=R,stREPtomycin=R,sulfisoxazole=R,tetracycline=R,trimethoprim-sulfamethoxazole=S	SAMN12360126	GCA_007862385.1	PDS000199955.24	PDT000550509.1
REP_GCA_007977545	US REP	PDS000184420	2019	2019-08-07T16:33:59Z	USA:MO	environmental/other	Comminuted Turkey	n/A	USA:MO	aac(3)-IVa=COMPLETE,aadA1=COMPLETE,aph(3')-Ia=COMPLETE,aph(4)-Ia=COMPLETE,blaCTX-M-65=COMPLETE,dfrA14=COMPLETE,floR=COMPLETE,fosA3=COMPLETE,gyrA_D87Y=POINT,sul1=COMPLETE,tet(A)=COMPLETE	n/A	SAMN12523690	GCA_007977545.1	PDS000199955.24	PDT000557726.1
REP_GCA_007978225	US REP	PDS000184420	2019	2019-08-07T16:33:50Z	USA:NJ	environmental/other	comminuted chicken	n/A	USA:NJ	aac(3)-IVa=COMPLETE,aadA1=COMPLETE,aph(3')-Ia=COMPLETE,aph(4)-Ia=COMPLETE,dfrA14=COMPLETE,floR=COMPLETE,gyrA_D87Y=POINT,sul1=COMPLETE,tet(A)=COMPLETE	n/A	SAMN12523691	GCA_007978225.1	PDS000199955.24	PDT000557712.1
REP_GCA_008782495	US REP	PDS000184420	2019	2019-09-26T13:30:00Z	USA:IA	environmental/other	Chicken Wings	n/A	n/A	aac(3)-IVa=COMPLETE,aadA1=COMPLETE,aph(4)-Ia=COMPLETE,blaCTX-M-65=COMPLETE,floR=COMPLETE,gyrA_D87Y=POINT,sul1=COMPLETE,tet(A)=COMPLETE	amoxicillin-clavulanic acid=S,ampicillin=R,azithromycin=S,cefoxitin=S,ceftriaxone=R,chloramphenicol=R,ciprofloxacin=NS,gentamicin=I,meropenem=S,nalidixic acid=R,stREPtomycin=R,sulfisoxazole=R,tetracycline=R,trimethoprim-sulfamethoxazole=S	SAMN12842891	GCA_008782495.1	PDS000199955.24	PDT000594094.1
REP_GCA_008773175	US REP	PDS000184420	2019-09	2019-09-28T16:28:27Z	USA	clinical	n/A	n/A	n/A	aac(3)-IVa=COMPLETE,aadA1=COMPLETE,aph(4)-Ia=COMPLETE,blaCTX-M-65=COMPLETE,floR=COMPLETE,gyrA_D87Y=POINT,sul1=COMPLETE,tet(A)=COMPLETE	n/A	SAMN12861873	GCA_008773175.1	PDS000199955.24	PDT000595727.1
REP_GCA_008838265	US REP	PDS000184420	2019	2019-10-03T10:32:46Z	USA:TX	environmental/other	raw intact chicken	n/A	USA:TX	aac(3)-IVa=COMPLETE,aadA1=COMPLETE,aph(3')-Ia=COMPLETE,aph(4)-Ia=COMPLETE,blaCTX-M-65=COMPLETE,floR=COMPLETE,gyrA_D87Y=POINT,sul1=COMPLETE,tet(A)=COMPLETE	n/A	SAMN12900274	GCA_008838265.1	PDS000199955.24	PDT000599377.1
REP_GCA_009003515	US REP	PDS000184420	2019-09-16	2019-10-10T15:33:57Z	USA:MN	environmental/other	chicken breast	n/A	n/A	aadA1=COMPLETE,aph(3')-Ia=COMPLETE,dfrA14=COMPLETE,gyrA_D87Y=POINT,sul1=COMPLETE,tet(A)=COMPLETE	n/A	SAMN13009048	GCA_009003515.1	PDS000199955.24	PDT000604167.1
REP_GCA_009090485	US REP	PDS000184420	2019-04-16	2019-10-11T16:30:08Z	USA:CO	environmental/other	Chicken breasts	n/A	n/A	aadA1=COMPLETE,gyrA_D87Y=POINT,sul1=COMPLETE,tet(A)=COMPLETE	amoxicillin-clavulanic acid=S,ampicillin=S,azithromycin=S,cefoxitin=S,ceftriaxone=S,chloramphenicol=S,ciprofloxacin=R,gentamicin=S,meropenem=S,nalidixic acid=R,stREPtomycin=R,sulfisoxazole=R,tetracycline=R,trimethoprim-sulfamethoxazole=S	SAMN13018485	GCA_009090485.1	PDS000199955.24	PDT000604717.1
REP_GCA_010984315	US REP	PDS000184420	2019-10-04	2019-11-15T23:32:16Z	USA:NC	environmental/other	chicken leg	n/A	n/A	aadA1=COMPLETE,gyrA_D87Y=POINT,sul1=COMPLETE,tet(A)=COMPLETE	n/A	SAMN13283461	GCA_010984315.1	PDS000199955.24	PDT000628134.1
REP_GCA_011476935	US REP	PDS000184420	2019-11	2019-11-26T21:38:46Z	USA	clinical	n/A	n/A	n/A	aac(3)-IVa=COMPLETE,aadA1=COMPLETE,aph(3')-Ia=COMPLETE,aph(4)-Ia=COMPLETE,blaCTX-M-65=COMPLETE,floR=COMPLETE,gyrA_D87Y=POINT,sul1=COMPLETE,tet(A)=COMPLETE	n/A	SAMN13382625	GCA_011476935.1	PDS000199955.24	PDT000635796.1
REP_GCA_010805945	US REP	PDS000184420	2019	2019-12-05T03:30:46Z	USA:PA	environmental/other	chicken carcass	n/A	USA:PA	aadA1=COMPLETE,blaCTX-M-65=COMPLETE,gyrA_D87Y=POINT,sul1=COMPLETE,tet(A)=COMPLETE	n/A	SAMN13474546	GCA_010805945.1	PDS000199955.24	PDT000639688.1
REP_GCA_010443835	US REP	PDS000184420	2019-11	2020-01-02T19:28:28Z	USA	clinical	n/A	n/A	n/A	aac(3)-IVa=COMPLETE,aadA1=COMPLETE,aph(3')-Ia=COMPLETE,aph(4)-Ia=PARTIAL,aph(4)-Ia=PARTIAL_END_OF_CONTIG,dfrA14=COMPLETE,gyrA_D87Y=POINT,sul1=COMPLETE,tet(A)=COMPLETE	n/A	SAMN13710307	GCA_010443835.1	PDS000199955.24	PDT000653312.1
REP_GCA_011204075	US REP	PDS000184420	2019	2020-01-08T23:31:38Z	USA:WA	environmental/other	comminuted chicken	n/A	USA:WA	aac(3)-IVa=COMPLETE,aadA1=COMPLETE,aph(3')-Ia=COMPLETE,aph(4)-Ia=COMPLETE,blaCTX-M-65=COMPLETE,floR=COMPLETE,gyrA_D87Y=POINT,sul1=COMPLETE,tet(A)=COMPLETE	n/A	SAMN13763822	GCA_011204075.1	PDS000199955.24	PDT000656601.1
REP_GCA_011208645	US REP	PDS000184420	2020-01	2020-01-30T19:13:02Z	USA	clinical	n/A	n/A	n/A	aac(3)-IVa=COMPLETE,aadA1=COMPLETE,aph(4)-Ia=COMPLETE,blaCTX-M-65=COMPLETE,dfrA14=COMPLETE,floR=COMPLETE,gyrA_D87Y=POINT,sul1=COMPLETE,tet(A)=COMPLETE	n/A	SAMN13945542	GCA_011208645.1	PDS000199955.24	PDT000672698.1
REP_GCA_011236815	US REP	PDS000184420	2019-12	2020-02-04T23:10:55Z	USA:ND	environmental/other	chicken breast	n/A	n/A	gyrA_D87Y=POINT	amoxicillin-clavulanic acid=S,ampicillin=S,azithromycin=S,cefoxitin=S,ceftriaxone=S,chloramphenicol=S,ciprofloxacin=R,gentamicin=S,meropenem=S,nalidixic acid=R,stREPtomycin=S,sulfisoxazole=S,tetracycline=S,trimethoprim-sulfamethoxazole=S	SAMN13997312	GCA_011236815.1	PDS000199955.24	PDT000677997.1
REP_GCA_011248025	US REP	PDS000184420	2020	2020-02-09T01:11:30Z	USA:FL	environmental/other	raw intact chicken	n/A	USA:FL	aadA1=COMPLETE,gyrA_D87Y=POINT,sul1=COMPLETE,tet(A)=COMPLETE	n/A	SAMN14071487	GCA_011248025.1	PDS000199955.24	PDT000679846.1
REP_GCA_011469975	US REP	PDS000184420	2019-08-19	2020-03-09T16:12:17Z	USA:MN	environmental/other	Wings	n/A	n/A	aac(3)-IVa=COMPLETE,aadA1=COMPLETE,aph(3')-Ia=COMPLETE,aph(4)-Ia=COMPLETE,blaCTX-M-65=COMPLETE,dfrA14=COMPLETE,floR=COMPLETE,gyrA_D87Y=POINT,sul1=COMPLETE,tet(A)=COMPLETE	amoxicillin-clavulanic acid=S,ampicillin=R,azithromycin=S,cefoxitin=S,ceftriaxone=R,chloramphenicol=R,ciprofloxacin=R,gentamicin=I,meropenem=S,nalidixic acid=R,stREPtomycin=R,sulfisoxazole=R,tetracycline=R,trimethoprim-sulfamethoxazole=R	SAMN14334516	GCA_011469975.1	PDS000199955.24	PDT000707526.1
REP_GCA_011740955	US REP	PDS000184420	2020-03	2020-03-23T18:11:52Z	USA	clinical	n/A	n/A	n/A	aadA1=COMPLETE,blaCTX-M-65=COMPLETE,fosA3=COMPLETE,gyrA_D87Y=POINT,sul1=COMPLETE,tet(A)=COMPLETE	n/A	SAMN14428046	GCA_011740955.1	PDS000199955.24	PDT000712357.1
REP_GCA_014581035	US REP	PDS000184420	2020	2020-04-22T02:12:28Z	USA:NC	environmental/other	comminuted chicken	n/A	USA:NC	aac(3)-IVa=COMPLETE,aadA1=COMPLETE,aph(4)-Ia=COMPLETE,blaCTX-M-65=COMPLETE,floR=COMPLETE,fosA3=COMPLETE,gyrA_D87Y=POINT,sul1=COMPLETE,tet(A)=COMPLETE	n/A	SAMN14656724	GCA_014581035.1	PDS000199955.24	PDT000724922.1
REP_GCA_013670675	US REP	PDS000184420	2020-06	2020-06-22T22:14:54Z	USA	clinical	n/A	n/A	n/A	aac(3)-IVa=COMPLETE,aadA1=COMPLETE,aph(4)-Ia=COMPLETE,blaCTX-M-65=COMPLETE,dfrA14=COMPLETE,gyrA_D87Y=POINT,sul1=COMPLETE,tet(A)=COMPLETE	n/A	SAMN15343379	GCA_013670675.1	PDS000199955.24	PDT000770492.1
REP_GCA_013615935	US REP	PDS000184420	2020-06	2020-06-30T18:16:40Z	USA	clinical	n/A	n/A	n/A	aac(3)-IVa=COMPLETE,aadA1=COMPLETE,aph(3')-Ia=COMPLETE,aph(4)-Ia=COMPLETE,blaCTX-M-65=COMPLETE,dfrA14=COMPLETE,floR=COMPLETE,gyrA_D87Y=POINT,sul1=COMPLETE,tet(A)=COMPLETE	n/A	SAMN15407388	GCA_013615935.1	PDS000199955.24	PDT000774378.1
REP_GCA_014046715	US REP	PDS000184420	2020-07	2020-07-31T21:19:07Z	USA	clinical	n/A	n/A	n/A	aac(3)-IVa=COMPLETE,aadA1=COMPLETE,aph(4)-Ia=COMPLETE,blaCTX-M-65=COMPLETE,dfrA14=COMPLETE,floR=COMPLETE,gyrA_D87Y=POINT,sul1=COMPLETE,tet(A)=COMPLETE	n/A	SAMN15690288	GCA_014046715.1	PDS000199955.24	PDT000800054.1
REP_GCA_014643955	US REP	PDS000184420	2020-09	2020-09-18T17:22:41Z	USA	clinical	n/A	n/A	n/A	aac(3)-IVa=COMPLETE,aph(4)-Ia=COMPLETE,blaCTX-M-65=COMPLETE,floR=COMPLETE,fosA3=COMPLETE,gyrA_D87Y=POINT	n/A	SAMN16209177	GCA_014643955.1	PDS000199955.24	PDT000839040.1
REP_GCA_015013295	US REP	PDS000184420	2020	2020-10-09T00:20:21Z	USA:ME	environmental/other	raw intact chicken	n/A	USA:ME	aac(3)-IVa=COMPLETE,aph(3')-Ia=COMPLETE,aph(4)-Ia=COMPLETE,blaCTX-M-65=COMPLETE,dfrA14=COMPLETE,floR=COMPLETE,gyrA_D87Y=POINT,tet(A)=COMPLETE	n/A	SAMN16400864	GCA_015013295.1	PDS000199955.24	PDT000859038.1
REP_GCA_014955725	US REP	PDS000184420	2020-09	2020-10-19T13:24:29Z	USA	clinical	n/A	n/A	n/A	aac(3)-IVa=COMPLETE,aph(3')-Ia=COMPLETE,aph(4)-Ia=COMPLETE,blaCTX-M-65=COMPLETE,dfrA14=COMPLETE,floR=COMPLETE,gyrA_D87Y=POINT,tet(A)=COMPLETE	n/A	SAMN16435550	GCA_014955725.1	PDS000199955.24	PDT000861605.1
REP_GCA_014958865	US REP	PDS000184420	2020-09	2020-10-20T00:29:06Z	USA	clinical	n/A	n/A	n/A	aadA1=COMPLETE,gyrA_D87Y=POINT,sul1=COMPLETE,tet(A)=COMPLETE	n/A	SAMN16452008	GCA_014958865.1	PDS000199955.24	PDT000862913.1
REP_GCA_015212585	US REP	PDS000184420	2020-10	2020-11-02T23:28:37Z	USA	clinical	n/A	n/A	n/A	aac(3)-IVa=COMPLETE,aph(4)-Ia=COMPLETE,blaCTX-M-65=COMPLETE,dfrA14=COMPLETE,floR=COMPLETE,fosA3=COMPLETE,gyrA_D87Y=POINT	n/A	SAMN16629669	GCA_015212585.1	PDS000199955.24	PDT000877152.1
REP_GCA_015928195	US REP	PDS000184420	2020	2020-11-25T18:27:07Z	USA:PA	environmental/other	comminuted chicken	n/A	USA:PA	aac(3)-IVa=COMPLETE,aph(3')-Ia=COMPLETE,aph(4)-Ia=COMPLETE,blaCTX-M-65=COMPLETE,dfrA14=COMPLETE,floR=COMPLETE,gyrA_D87Y=POINT	n/A	SAMN16873968	GCA_015928195.1	PDS000199955.24	PDT000897387.1
REP_GCA_017337285	US REP	PDS000184420	2021	2021-03-11T21:28:18Z	USA:AR	environmental/other	Animal-Chicken-Young Chicken (cecal)	Gallus gallus	USA:AR	aac(3)-IVa=COMPLETE,aadA1=COMPLETE,aph(3')-Ia=COMPLETE,aph(4)-Ia=COMPLETE,floR=COMPLETE,gyrA_D87Y=POINT,sul1=COMPLETE,tet(A)=COMPLETE	n/A	SAMN18243670	GCA_017337285.1	PDS000199955.24	PDT000983456.1
REP_GCA_017369055	US REP	PDS000184420	2021	2021-03-12T21:31:33Z	USA:OH	environmental/other	comminuted chicken	n/A	USA:OH	aac(3)-IVa=COMPLETE,aadA1=COMPLETE,aph(4)-Ia=COMPLETE,blaCTX-M-65=COMPLETE,dfrA14=COMPLETE,floR=COMPLETE,fosA3=COMPLETE,gyrA_D87Y=POINT,sul1=COMPLETE,tet(A)=COMPLETE	n/A	SAMN18285212	GCA_017369055.1	PDS000199955.24	PDT000984452.1
REP_GCA_018482065	US REP	PDS000184420	2021	2021-05-10T19:25:22Z	USA:GA	environmental/other	comminuted chicken	n/A	USA:GA	aadA1=COMPLETE,gyrA_D87Y=POINT,sul1=COMPLETE,tet(A)=COMPLETE	n/A	SAMN19094483	GCA_018482065.1	PDS000199955.24	PDT001023119.1
REP_GCA_018533285	US REP	PDS000184420	2021-05	2021-05-27T00:22:42Z	USA	clinical	n/A	n/A	n/A	aac(3)-IVa=COMPLETE,aadA1=COMPLETE,aph(3')-Ia=COMPLETE,aph(4)-Ia=COMPLETE,blaCTX-M-65=COMPLETE,dfrA14=COMPLETE,floR=COMPLETE,gyrA_D87Y=POINT,sul1=COMPLETE,tet(A)=COMPLETE	n/A	SAMN19353780	GCA_018533285.1	PDS000199955.24	PDT001048396.1
REP_GCA_019287075	US REP	PDS000184420	2021	2021-07-19T22:29:28Z	USA:MN	environmental/other	Comminuted Turkey	n/A	USA:MN	aac(3)-IVa=COMPLETE,aadA1=COMPLETE,aph(4)-Ia=COMPLETE,blaCTX-M-65=COMPLETE,dfrA14=COMPLETE,gyrA_D87Y=POINT,sul1=COMPLETE,tet(A)=COMPLETE	n/A	SAMN20308048	GCA_019287075.1	PDS000199955.24	PDT001092813.1
REP_GCA_019383075	US REP	PDS000184420	2021	2021-07-27T14:54:41Z	USA:DE	environmental/other	raw intact chicken	n/A	USA:DE	aadA1=COMPLETE,gyrA_D87Y=POINT,sul1=COMPLETE,tet(A)=COMPLETE	n/A	SAMN20423377	GCA_019383075.1	PDS000199955.24	PDT001096912.1
REP_GCA_019657505	US REP	PDS000184420	2021-08	2021-08-17T17:23:10Z	USA	clinical	n/A	n/A	n/A	aadA1=COMPLETE,gyrA_D87Y=POINT,sul1=COMPLETE,tet(A)=COMPLETE	n/A	SAMN20835992	GCA_019657505.1	PDS000199955.24	PDT001110264.1
REP_GCA_020077465	US REP	PDS000184420	2021	2021-09-21T03:27:18Z	USA:DE	environmental/other	comminuted chicken	n/A	USA:DE	aadA1=COMPLETE,gyrA_D87Y=POINT,sul1=COMPLETE,tet(A)=COMPLETE	n/A	SAMN21527250	GCA_020077465.1	PDS000199955.24	PDT001134012.1
REP_GCA_020271805	US REP	PDS000184420	2021-09	2021-10-04T02:24:08Z	USA	clinical	n/A	n/A	n/A	aac(3)-IVa=COMPLETE,aadA1=COMPLETE,aph(4)-Ia=COMPLETE,floR=PARTIAL,gyrA_D87Y=POINT,sul1=COMPLETE,tet(A)=COMPLETE	n/A	SAMN21901580	GCA_020271805.1	PDS000199955.24	PDT001143118.1
REP_GCA_020957515	US REP	PDS000184420	2021-10	2021-11-15T23:39:51Z	USA	clinical	n/A	n/A	n/A	aac(3)-IVa=COMPLETE,aadA1=COMPLETE,aph(3')-Ia=COMPLETE,aph(4)-Ia=COMPLETE,blaCTX-M-65=COMPLETE,dfrA14=COMPLETE,floR=COMPLETE,fosA3=COMPLETE,gyrA_D87Y=POINT,sul1=COMPLETE,tet(A)=COMPLETE	n/A	SAMN23167541	GCA_020957515.1	PDS000199955.24	PDT001175436.1
REP_GCA_021149705	US REP	PDS000184420	2021-11	2021-12-10T03:37:23Z	USA:WA	environmental/other	chicken	n/A	n/A	aph(3')-Ia=COMPLETE,gyrA_D87Y=POINT	amoxicillin-clavulanic acid=S,ampicillin=S,azithromycin=S,cefoxitin=S,ceftriaxone=S,chloramphenicol=S,ciprofloxacin=R,colistin=I,gentamicin=S,meropenem=S,nalidixic acid=R,sulfisoxazole=S,tetracycline=S,trimethoprim-sulfamethoxazole=S	SAMN23833945	GCA_021149705.1	PDS000199955.24	PDT001201212.1
REP_GCA_021278585	US REP	PDS000184420	2021	2021-12-23T19:34:46Z	USA:NC	environmental/other	raw intact chicken	n/A	USA:NC	aac(3)-IVa=COMPLETE,aadA1=COMPLETE,aph(4)-Ia=COMPLETE,blaCTX-M-65=COMPLETE,floR=COMPLETE,gyrA_D87Y=POINT,sul1=COMPLETE,tet(A)=COMPLETE	n/A	SAMN24369050	GCA_021278585.1	PDS000199955.24	PDT001210951.1
REP_GCA_026945605	US REP	PDS000184420	2021-12-03	2022-02-17T17:26:41Z	USA:KS	environmental/other	chicken breast	n/A	n/A	aac(3)-IVa=COMPLETE,aadA1=COMPLETE,aph(3')-Ia=COMPLETE,aph(4)-Ia=COMPLETE,dfrA14=COMPLETE,gyrA_D87Y=POINT,sul1=COMPLETE,tet(A)=COMPLETE	amoxicillin-clavulanic acid=S,ampicillin=S,azithromycin=S,cefoxitin=S,ceftriaxone=S,chloramphenicol=S,ciprofloxacin=R,colistin=I,gentamicin=R,meropenem=S,nalidixic acid=R,sulfisoxazole=R,tetracycline=R,trimethoprim-sulfamethoxazole=R	SAMN25353572	GCA_026945605.1	PDS000199955.24	PDT001251219.2
REP_GCA_022362855	US REP	PDS000184420	2021-09	2022-02-23T02:38:56Z	USA:CA	environmental/other	ground turkey	n/A	n/A	aadA1=COMPLETE,blaCTX-M-65=COMPLETE,fosA3=COMPLETE,gyrA_D87Y=POINT,sul1=COMPLETE,tet(A)=COMPLETE	amoxicillin-clavulanic acid=S,ampicillin=R,azithromycin=S,cefoxitin=S,ceftriaxone=R,chloramphenicol=S,ciprofloxacin=R,colistin=I,gentamicin=S,meropenem=S,nalidixic acid=R,sulfisoxazole=R,tetracycline=R,trimethoprim-sulfamethoxazole=S	SAMN26027243	GCA_022362855.1	PDS000199955.24	PDT001253138.1
REP_GCA_022381655	US REP	PDS000184420	2021-09	2022-02-24T00:39:20Z	USA:TX	environmental/other	chicken breasts	n/A	n/A	aadA1=COMPLETE,gyrA_D87Y=POINT,sul1=COMPLETE,sul1=PARTIAL_END_OF_CONTIG,tet(A)=COMPLETE	amoxicillin-clavulanic acid=S,ampicillin=S,azithromycin=S,cefoxitin=S,ceftriaxone=S,chloramphenicol=S,ciprofloxacin=NS,colistin=I,gentamicin=S,meropenem=S,nalidixic acid=R,sulfisoxazole=R,tetracycline=R,trimethoprim-sulfamethoxazole=S	SAMN26174794	GCA_022381655.1	PDS000199955.24	PDT001253577.1
REP_GCA_022421285	US REP	PDS000184420	2022	2022-02-28T23:33:12Z	USA:MA	environmental/other	comminuted chicken	n/A	USA:MA	aac(3)-IVa=COMPLETE,aadA1=COMPLETE,aph(4)-Ia=COMPLETE,blaCTX-M-65=COMPLETE,floR=COMPLETE,gyrA_D87Y=POINT,sul1=COMPLETE,tet(A)=COMPLETE	n/A	SAMN26315780	GCA_022421285.1	PDS000199955.24	PDT001255964.1
REP_GCA_022479005	US REP	PDS000184420	2022-02	2022-03-04T15:33:07Z	USA	clinical	n/A	n/A	n/A	aac(3)-IVa=COMPLETE,aadA1=COMPLETE,aph(3')-Ia=COMPLETE,aph(4)-Ia=COMPLETE,blaCTX-M-65=COMPLETE,floR=COMPLETE,fosA3=COMPLETE,gyrA_D87Y=POINT,sul1=COMPLETE,tet(A)=COMPLETE	n/A	SAMN26429521	GCA_022479005.1	PDS000199955.24	PDT001258348.1
REP_GCA_024242935	US REP	PDS000184420	2022	2022-07-13T09:42:59Z	USA:MS	environmental/other	Animal-Chicken-Young Chicken (cecal)	Gallus gallus	USA:MS	gyrA_D87Y=POINT	n/A	SAMN29657598	GCA_024242935.1	PDS000199955.24	PDT001357997.1
REP_GCA_024232755	US REP	PDS000184420	2022-06	2022-07-13T09:42:45Z	USA	clinical	n/A	n/A	n/A	aadA1=COMPLETE,gyrA_D87Y=POINT,sul1=COMPLETE,tet(A)=COMPLETE	n/A	SAMN29669725	GCA_024232755.1	PDS000199955.24	PDT001357947.1
REP_GCA_025089165	US REP	PDS000184420	n/A	2022-09-08T00:40:58Z	USA	clinical	n/A	n/A	n/A	aac(3)-IVa=COMPLETE,aadA1=COMPLETE,aph(3')-Ia=COMPLETE,aph(4)-Ia=COMPLETE,blaCTX-M-65=COMPLETE,blaCTX-M=COMPLETE,dfrA14=COMPLETE,gyrA_D87Y=POINT,sul1=COMPLETE,tet(A)=COMPLETE	n/A	SAMN30721802	GCA_025089165.1	PDS000199955.24	PDT001411805.1
REP_GCA_025350155	US REP	PDS000184420	2022	2022-09-21T16:39:27Z	USA: CO	environmental/other	chicken	n/A	n/A	aac(3)-IVa=COMPLETE,aadA1=COMPLETE,aph(3')-Ia=COMPLETE,aph(4)-Ia=COMPLETE,dfrA14=COMPLETE,gyrA_D87Y=POINT,sul1=COMPLETE,tet(A)=COMPLETE	n/A	SAMN30951463	GCA_025350155.1	PDS000199955.24	PDT001427797.1
REP_GCA_025400475	US REP	PDS000184420	2022	2022-09-23T22:46:41Z	USA:AR	environmental/other	Nonintact Chicken	n/A	USA:AR	aac(3)-IVa=COMPLETE,aadA1=COMPLETE,aph(4)-Ia=COMPLETE,blaCTX-M-65=COMPLETE,gyrA_D87Y=POINT,sul1=COMPLETE,tet(A)=COMPLETE	n/A	SAMN30992528	GCA_025400475.1	PDS000199955.24	PDT001430333.1
REP_GCA_025554895	US REP	PDS000184420	2022	2022-10-04T00:41:38Z	USA:TX	environmental/other	chicken - young chicken carcass rinse (pre-evisceration)	n/A	USA:TX	aac(3)-IVa=COMPLETE,aadA1=COMPLETE,aph(4)-Ia=COMPLETE,gyrA_D87Y=POINT,sul1=COMPLETE,tet(A)=COMPLETE	n/A	SAMN31142670	GCA_025554895.1	PDS000199955.24	PDT001441238.1
REP_GCA_027099535	US REP	PDS000184420	2022	2022-12-20T05:42:08Z	USA:NY	environmental/other	raw intact chicken	n/A	USA:NY	aac(3)-IVa=COMPLETE,aadA1=COMPLETE,aph(4)-Ia=PARTIAL,aph(4)-Ia=PARTIAL_END_OF_CONTIG,gyrA_D87Y=POINT,sul1=COMPLETE,tet(A)=COMPLETE	n/A	SAMN32317009	GCA_027099535.1	PDS000199955.24	PDT001537844.1
REP_GCA_028573265	US REP	PDS000184420	2023-01	2023-02-09T18:52:33Z	USA	clinical	n/A	n/A	n/A	aac(3)-IVa=COMPLETE,aadA1=COMPLETE,aph(4)-Ia=COMPLETE,floR=COMPLETE,gyrA_D87Y=POINT,sul1=COMPLETE,tet(A)=COMPLETE	n/A	SAMN33226698	GCA_028573265.1	PDS000199955.24	PDT001611236.1
REP_GCA_029221185	US REP	PDS000184420	2022-03-21	2023-03-15T17:46:14Z	USA: NC	environmental/other	feces	Gallus gallus	n/A	aadA1=COMPLETE,gyrA_D87Y=POINT,sul1=COMPLETE,tet(A)=COMPLETE	n/A	SAMN33740346	GCA_029221185.1	PDS000199955.24	PDT001662005.1
REP_GCA_029323975	US REP	PDS000184420	2023	2023-03-20T21:44:59Z	USA:KS	environmental/other	comminuted chicken	n/A	USA:KS	aac(3)-IVa=COMPLETE,aadA1=COMPLETE,aph(4)-Ia=COMPLETE,blaCTX-M-65=COMPLETE,dfrA14=COMPLETE,floR=COMPLETE,gyrA_D87Y=POINT,sul1=COMPLETE,tet(A)=COMPLETE	n/A	SAMN33830127	GCA_029323975.1	PDS000199955.24	PDT001664166.1
REP_GCA_029725955	US REP	PDS000184420	2023	2023-04-13T17:39:55Z	USA	clinical	n/A	n/A	n/A	aadA1=COMPLETE,gyrA_D87Y=POINT,sul1=COMPLETE,tet(A)=COMPLETE	n/A	SAMN34165780	GCA_029725955.1	PDS000199955.24	PDT001688826.1
REP_GCA_033757895	US REP	PDS000184420	2023	2023-05-02T22:42:09Z	USA:CA	environmental/other	Animal-Chicken-Young Chicken (cecal)	Gallus gallus	USA:CA	aac(3)-IVa=COMPLETE,aadA1=COMPLETE,aph(4)-Ia=COMPLETE,gyrA_D87Y=POINT,sul1=COMPLETE,tet(A)=COMPLETE	n/A	SAMN34535717	GCA_033757895.1	PDS000199955.24	PDT001717269.1
REP_GCA_033372495	US REP	PDS000184420	2023	2023-05-22T23:03:47Z	USA	clinical	n/A	n/A	n/A	aac(3)-IVa=COMPLETE,aadA1=COMPLETE,aph(4)-Ia=COMPLETE,floR=COMPLETE,gyrA_D87Y=POINT,sul1=COMPLETE,tet(A)=COMPLETE	n/A	SAMN35313221	GCA_033372495.1	PDS000199955.24	PDT001751487.1
REP_GCA_032587535	US REP	PDS000184420	2023	2023-07-07T19:52:22Z	USA:MO	environmental/other	Comminuted Turkey	n/A	USA:MO	aac(3)-IVa=COMPLETE,aph(4)-Ia=COMPLETE,dfrA14=COMPLETE,floR=COMPLETE,gyrA_D87Y=POINT	n/A	SAMN36356424	GCA_032587535.1	PDS000199955.24	PDT001811157.1
REP_GCA_032543905	US REP	PDS000184420	2023-06	2023-07-11T01:47:12Z	USA:WI	clinical	n/A	n/A	n/A	aadA1=COMPLETE,aph(3')-Ia=COMPLETE,dfrA14=COMPLETE,gyrA_D87Y=POINT,sul1=COMPLETE,tet(A)=COMPLETE	n/A	SAMN36392270	GCA_032543905.1	PDS000199955.24	PDT001814494.1
REP_GCA_031465975	US REP	PDS000184420	n/A	2023-09-13T23:03:03Z	USA	clinical	n/A	n/A	n/A	aadA1=COMPLETE,gyrA_D87Y=POINT,sul1=COMPLETE,tet(A)=COMPLETE	n/A	SAMN37385223	GCA_031465975.1	PDS000199955.24	PDT001884469.1
REP_GCA_034671425	US REP	PDS000184420	2023	2023-11-13T22:01:26Z	USA:NC	environmental/other	Animal-Chicken-Young Chicken (cecal)	n/A	n/A	aadA1=COMPLETE,gyrA_D87Y=POINT,sul1=COMPLETE,tet(A)=COMPLETE	n/A	SAMN38227462	GCA_034671425.1	PDS000199955.24	PDT001983335.1
REP_GCA_034261555	US REP	PDS000184420	n/A	2023-12-08T22:53:04Z	USA	clinical	n/A	n/A	n/A	aadA1=COMPLETE,blaCTX-M-65=COMPLETE,gyrA_D87Y=POINT,sul1=COMPLETE,tet(A)=COMPLETE	n/A	SAMN38730102	GCA_034261555.1	PDS000199955.24	PDT002020916.1
REP_GCA_034839395	US REP	PDS000184420	n/A	2023-12-11T17:08:41Z	USA	clinical	n/A	n/A	n/A	aac(3)-IVa=COMPLETE,aph(3')-Ia=COMPLETE,aph(4)-Ia=PARTIAL,aph(4)-Ia=PARTIAL_END_OF_CONTIG,dfrA14=COMPLETE,gyrA_D87Y=POINT	n/A	SAMN38760139	GCA_034839395.1	PDS000199955.24	PDT002022860.1
REP_GCA_034562135	US REP	PDS000184420	2023	2023-12-22T19:46:14Z	USA:WA	environmental/other	comminuted chicken	n/A	n/A	aadA1=COMPLETE,dfrA14=COMPLETE,gyrA_D87Y=POINT,sul1=COMPLETE,tet(A)=COMPLETE	n/A	SAMN39080280	GCA_034562135.1	PDS000199955.24	PDT002038673.1
REP_GCA_035923925	US REP	PDS000184420	2023	2024-01-19T23:00:43Z	USA	clinical	n/A	n/A	n/A	aac(3)-IVa=COMPLETE,aadA1=COMPLETE,aph(3')-Ia=COMPLETE,aph(4)-Ia=COMPLETE,blaCTX-M-65=COMPLETE,dfrA14=COMPLETE,floR=COMPLETE,fosA3=COMPLETE,gyrA_D87Y=POINT,sul1=COMPLETE,tet(A)=COMPLETE	n/A	SAMN39506403	GCA_035923925.1	PDS000199955.24	PDT002059342.1
REP_GCA_037257165	US REP	PDS000184420	2024	2024-03-18T17:20:55Z	USA	clinical	n/A	n/A	n/A	aac(3)-IVa=COMPLETE,aadA1=COMPLETE,aph(4)-Ia=COMPLETE,gyrA_D87Y=POINT,sul1=COMPLETE,tet(A)=COMPLETE	n/A	SAMN40526535	GCA_037257165.1	PDS000199955.24	PDT002115512.1
REP_GCA_039525625	US REP	PDS000184420	2024	2024-05-06T16:16:24Z	USA	clinical	n/A	n/A	n/A	blaCTX-M-65=COMPLETE,gyrA_D87Y=POINT	n/A	SAMN41229354	GCA_039525625.1	PDS000199955.24	PDT002156114.1
REP_GCA_039628285	US REP	PDS000184420	2024	2024-05-13T22:06:38Z	USA:AR	environmental/other	raw intact chicken	n/A	n/A	aadA1=COMPLETE,fosA3=COMPLETE,gyrA_D87Y=POINT,sul1=COMPLETE,tet(A)=COMPLETE	n/A	SAMN41382817	GCA_039628285.1	PDS000199955.24	PDT002163412.1
REP_GCA_040873945	US REP	PDS000184420	2024	2024-07-25T21:12:17Z	USA:SC	environmental/other	comminuted chicken	n/A	n/A	aadA1=COMPLETE,gyrA_D87Y=POINT,sul1=COMPLETE,tet(A)=COMPLETE	n/A	SAMN42820449	GCA_040873945.1	PDS000199955.24	PDT002264963.1
SA_REP_GCA_008928105	South America REP	PDS000184420	2013	2016-07-24T22:15:31Z	Peru	clinical	Not Provided	Homo sapiens	Peru	aac(3)-IVa=COMPLETE,aadA1=COMPLETE,aph(3')-Ia=COMPLETE,aph(4)-Ia=COMPLETE,blaCTX-M-65=COMPLETE,dfrA14=COMPLETE,floR=COMPLETE,gyrA_D87Y=POINT,sul1=COMPLETE,tet(A)=COMPLETE	n/A	SAMN05417438	GCA_008928105.1	PDS000199955.24	PDT000140605.2
SA_REP_GCA_008928145	South America REP	PDS000184420	2012	2016-07-24T22:15:31Z	Peru	clinical	Not Provided	Homo sapiens	Peru	aac(3)-IVa=COMPLETE,aadA1=COMPLETE,aph(3')-Ia=COMPLETE,aph(4)-Ia=COMPLETE,blaCTX-M-65=COMPLETE,blaCTX-M=PARTIAL_END_OF_CONTIG,dfrA14=COMPLETE,floR=COMPLETE,fosA3=COMPLETE,gyrA_D87Y=POINT,sul1=COMPLETE,tet(A)=COMPLETE	n/A	SAMN05417439	GCA_008928145.1	PDS000199955.24	PDT000140606.2
SA_REP_GCA_008928485	South America REP	PDS000184420	2012	2016-07-24T22:15:34Z	Peru	clinical	Not Provided	Homo sapiens	Peru	aac(3)-IVa=COMPLETE,aadA1=COMPLETE,aph(3')-Ia=COMPLETE,aph(4)-Ia=COMPLETE,blaCTX-M-65=COMPLETE,dfrA14=COMPLETE,floR=COMPLETE,fosA3=COMPLETE,gyrA_D87Y=POINT,sul1=COMPLETE,tet(A)=COMPLETE	n/A	SAMN05417478	GCA_008928485.1	PDS000199955.24	PDT000140649.2
SA_REP_GCA_008928465	South America REP	PDS000184420	2013	2016-07-24T22:15:34Z	Peru	clinical	Not Provided	Homo sapiens	Peru	aac(3)-IVa=COMPLETE,aadA1=COMPLETE,aph(3')-Ia=COMPLETE,aph(4)-Ia=COMPLETE,blaCTX-M-65=COMPLETE,dfrA14=COMPLETE,floR=COMPLETE,fosA3=COMPLETE,gyrA_D87Y=POINT,sul1=COMPLETE,tet(A)=COMPLETE	n/A	SAMN05417481	GCA_008928465.1	PDS000199955.24	PDT000140653.2
SA_REP_GCA_005970585	South America REP	PDS000184420	2013	2016-07-24T22:15:35Z	Peru	clinical	Not Provided	Homo sapiens	Peru	aac(3)-IVa=COMPLETE,aadA1=COMPLETE,aph(3')-Ia=COMPLETE,aph(4)-Ia=COMPLETE,blaCTX-M-65=COMPLETE,dfrA14=COMPLETE,floR=COMPLETE,fosA3=COMPLETE,gyrA_D87Y=POINT,sul1=COMPLETE,tet(A)=COMPLETE	n/A	SAMN05417487	GCA_005970585.1	PDS000199955.24	PDT000140659.2
SA_REP_GCA_008926475	South America REP	PDS000184420	2013	2016-07-24T22:15:35Z	Peru	clinical	Not Provided	Homo sapiens	Peru	aac(3)-IVa=COMPLETE,aadA1=COMPLETE,aph(3')-Ia=COMPLETE,aph(4)-Ia=COMPLETE,blaCTX-M-65=COMPLETE,dfrA14=COMPLETE,floR=COMPLETE,gyrA_D87Y=POINT,sul1=COMPLETE,tet(A)=COMPLETE	n/A	SAMN05417490	GCA_008926475.1	PDS000199955.24	PDT000140663.2
SA_REP_GCA_004187315	South America REP	PDS000184420	2012-08-17	2018-06-28T21:14:47Z	Peru	clinical	biological fluid or and tissue	Homo sapiens	n/A	aac(3)-IVa=COMPLETE,aadA1=COMPLETE,aph(3')-Ia=COMPLETE,aph(4)-Ia=COMPLETE,blaCTX-M-65=COMPLETE,dfrA14=COMPLETE,floR=COMPLETE,gyrA_D87Y=POINT,sul1=COMPLETE,tet(A)=COMPLETE	n/A	SAMN08225178	GCA_004187315.1	PDS000199955.24	PDT000338394.1
SA_REP_GCA_003873895	South America REP	PDS000184420	2012-10-03	2018-06-28T21:15:01Z	Peru	clinical	biological fluid or and tissue	Homo sapiens	n/A	aac(3)-IVa=COMPLETE,aadA1=COMPLETE,aph(3')-Ia=COMPLETE,aph(4)-Ia=COMPLETE,blaCTX-M-65=COMPLETE,dfrA14=COMPLETE,floR=COMPLETE,fosA3=COMPLETE,gyrA_D87Y=POINT,sul1=COMPLETE,tet(A)=COMPLETE	n/A	SAMN07244560	GCA_003873895.1	PDS000199955.24	PDT000338451.1
SA_REP_GCA_006211385	South America REP	PDS000184420	2012-04-20	2018-06-29T18:00:33Z	Peru	clinical	biological fluid or and tissue	Homo sapiens	n/A	aac(3)-IVa=COMPLETE,aadA1=COMPLETE,aph(3')-Ia=COMPLETE,aph(4)-Ia=COMPLETE,blaCTX-M-65=COMPLETE,dfrA14=COMPLETE,floR=COMPLETE,fosA3=COMPLETE,gyrA_D87Y=POINT,sul1=COMPLETE,tet(A)=COMPLETE	n/A	SAMN07244787	GCA_006211385.1	PDS000199955.24	PDT000338728.1
SA_REP_GCA_007908465	South America REP	PDS000184420	2012-04-02	2018-06-29T18:00:36Z	Peru	clinical	biological fluid or and tissue	Homo sapiens	n/A	aac(3)-IVa=COMPLETE,aadA1=COMPLETE,aph(3')-Ia=COMPLETE,aph(4)-Ia=COMPLETE,blaCTX-M-65=COMPLETE,blaTEM-116=COMPLETE,dfrA14=COMPLETE,floR=COMPLETE,fosA3=COMPLETE,gyrA_D87Y=POINT,sul1=COMPLETE,tet(A)=COMPLETE	n/A	SAMN07244611	GCA_007908465.1	PDS000199955.24	PDT000338745.1
SA_REP_GCA_006211825	South America REP	PDS000184420	2011-08-24	2018-06-29T18:00:44Z	Peru	clinical	biological fluid or and tissue	Homo sapiens	n/A	aac(3)-IVa=COMPLETE,aadA1=COMPLETE,aph(3')-Ia=COMPLETE,aph(4)-Ia=COMPLETE,blaCTX-M-65=COMPLETE,dfrA14=COMPLETE,floR=COMPLETE,fosA3=COMPLETE,gyrA_D87Y=POINT,sul1=COMPLETE,tet(A)=COMPLETE	n/A	SAMN07244637	GCA_006211825.1	PDS000199955.24	PDT000338785.1
SA_REP_GCA_006213085	South America REP	PDS000184420	2018	2018-12-13T18:47:38Z	Chile	environmental/other	poultry carcass	poultry	n/A	aac(3)-IVa=COMPLETE,aadA1=COMPLETE,aph(3')-Ia=COMPLETE,aph(4)-Ia=COMPLETE,blaCTX-M-65=COMPLETE,dfrA14=COMPLETE,floR=COMPLETE,fosA3=COMPLETE,gyrA_D87Y=POINT,sul1=COMPLETE,tet(A)=PARTIAL	n/A	SAMN10589476	GCA_006213085.1	PDS000199955.24	PDT000417077.1
SA_REP_GCA_005645375	South America REP	PDS000184420	2018	2018-12-20T18:48:03Z	Chile	environmental/other	poultry carcass	poultry	n/A	aac(3)-IVa=COMPLETE,aadA1=COMPLETE,aph(3')-Ia=COMPLETE,aph(4)-Ia=COMPLETE,blaCTX-M-65=COMPLETE,dfrA14=COMPLETE,floR=COMPLETE,gyrA_D87Y=POINT,sul1=COMPLETE,tet(A)=COMPLETE	n/A	SAMN10620906	GCA_005645375.1	PDS000199955.24	PDT000421744.1
SA_REP_GCA_005857845	South America REP	PDS000184420	2015-12-07	2019-05-08T17:51:38Z	Ecuador	environmental/other	poultry house overshoe (Gallus gallus domesticus)	n/A	Ecuador	aac(3)-IVa=COMPLETE,aadA1=COMPLETE,aph(3')-Ia=COMPLETE,aph(4)-Ia=COMPLETE,blaCTX-M-65=COMPLETE,dfrA14=COMPLETE,floR=COMPLETE,gyrA_D87Y=POINT,sul1=COMPLETE,tet(A)=COMPLETE	n/A	SAMN11604700	GCA_005857845.1	PDS000199955.24	PDT000499428.1
SA_REP_GCA_006483745	South America REP	PDS000184420	2014-04-15	2019-06-21T21:53:29Z	Ecuador	environmental/other	caeca content	Gallus gallus domesticus	Ecuador	aac(3)-IVa=COMPLETE,aph(3')-Ia=COMPLETE,aph(4)-Ia=COMPLETE,blaCTX-M-65=COMPLETE,dfrA14=COMPLETE,floR=COMPLETE,gyrA_D87Y=POINT,tet(A)=COMPLETE	n/A	SAMN12108806	GCA_006483745.1	PDS000199955.24	PDT000526156.1
SA_REP_GCA_006484725	South America REP	PDS000184420	2015-06-10	2019-06-21T21:53:30Z	Ecuador	environmental/other	skin before chiller	Gallus gallus domesticus	Ecuador	aac(3)-IVa=COMPLETE,aadA1=COMPLETE,aph(3')-Ia=COMPLETE,aph(4)-Ia=COMPLETE,dfrA14=COMPLETE,floR=COMPLETE,gyrA_D87Y=POINT,sul1=COMPLETE,tet(A)=COMPLETE	n/A	SAMN12108797	GCA_006484725.1	PDS000199955.24	PDT000526160.1
SA_REP_GCA_006483725	South America REP	PDS000184420	2015-07-02	2019-06-21T21:53:30Z	Ecuador	environmental/other	skin before chiller	Gallus gallus domesticus	Ecuador	aac(3)-IVa=COMPLETE,aadA1=COMPLETE,aph(4)-Ia=COMPLETE,blaCTX-M-65=COMPLETE,dfrA14=COMPLETE,floR=COMPLETE,fosA3=COMPLETE,gyrA_D87Y=POINT,sul1=COMPLETE,tet(A)=COMPLETE	n/A	SAMN12108809	GCA_006483725.1	PDS000199955.24	PDT000526161.1
SA_REP_GCA_006483865	South America REP	PDS000184420	2015-06-10	2019-06-21T21:53:31Z	Ecuador	environmental/other	skin after chiller	Gallus gallus domesticus	Ecuador	aac(3)-IVa=COMPLETE,aadA1=COMPLETE,aph(3')-Ia=COMPLETE,aph(4)-Ia=COMPLETE,dfrA14=COMPLETE,floR=COMPLETE,gyrA_D87Y=POINT,sul1=COMPLETE,tet(A)=COMPLETE	n/A	SAMN12108824	GCA_006483865.1	PDS000199955.24	PDT000526168.1
SA_REP_GCA_011591865	South America REP	PDS000184420	2019-04-10	2019-11-07T19:31:30Z	Chile	environmental/other	canal water	n/A	n/A	aac(3)-IVa=COMPLETE,aadA1=COMPLETE,aph(3')-Ia=COMPLETE,aph(4)-Ia=COMPLETE,blaCTX-M-65=COMPLETE,dfrA14=COMPLETE,floR=COMPLETE,floR=PARTIAL_END_OF_CONTIG,fosA3=COMPLETE,gyrA_D87Y=POINT,sul1=COMPLETE,tet(A)=COMPLETE	n/A	SAMN13198854	GCA_011591865.1	PDS000199955.24	PDT000624417.1
SA_REP_GCA_011611225	South America REP	PDS000184420	2019-04-10	2019-11-07T19:31:39Z	Chile	environmental/other	canal water	n/A	n/A	aac(3)-IVa=COMPLETE,aadA1=COMPLETE,aph(3')-Ia=COMPLETE,aph(4)-Ia=COMPLETE,blaCTX-M-65=COMPLETE,dfrA14=COMPLETE,floR=COMPLETE,fosA3=COMPLETE,gyrA_D87Y=POINT,sul1=COMPLETE,tet(A)=COMPLETE,tet(A)=PARTIAL	n/A	SAMN13198839	GCA_011611225.1	PDS000199955.24	PDT000624443.1
SA_REP_GCA_011219205	South America REP	PDS000184420	2019-07-04	2020-01-27T17:13:40Z	Chile	environmental/other	estuary	n/A	n/A	aac(3)-IVa=COMPLETE,aadA1=COMPLETE,aph(3')-Ia=COMPLETE,aph(4)-Ia=COMPLETE,blaCTX-M-65=COMPLETE,floR=COMPLETE,gyrA_D87Y=POINT,sul1=COMPLETE,sul1=PARTIAL_END_OF_CONTIG,tet(A)=COMPLETE	n/A	SAMN13927930	GCA_011219205.1	PDS000199955.24	PDT000671124.1
SA_REP_GCA_011219835	South America REP	PDS000184420	2019-07-04	2020-01-27T18:13:13Z	Chile	environmental/other	irrigation canal	n/A	n/A	aac(3)-IVa=COMPLETE,aadA1=COMPLETE,aph(3')-Ia=COMPLETE,aph(4)-Ia=COMPLETE,blaCTX-M-65=COMPLETE,dfrA14=COMPLETE,floR=COMPLETE,gyrA_D87Y=POINT,sul1=COMPLETE,tet(A)=COMPLETE	n/A	SAMN13928267	GCA_011219835.1	PDS000199955.24	PDT000671221.1
SA_REP_GCA_011360545	South America REP	PDS000184420	2019-07-04	2020-01-27T18:13:17Z	Chile	environmental/other	irrigation canal	n/A	n/A	aac(3)-IVa=COMPLETE,aadA1=COMPLETE,aph(3')-Ia=COMPLETE,aph(4)-Ia=COMPLETE,blaCTX-M-65=COMPLETE,dfrA14=COMPLETE,floR=COMPLETE,gyrA_D87Y=POINT,sul1=COMPLETE,tet(A)=COMPLETE	n/A	SAMN13928290	GCA_011360545.1	PDS000199955.24	PDT000671239.1
SA_REP_GCA_012272295	South America REP	PDS000184420	2015-05-09	2020-04-11T03:19:06Z	Peru	clinical	Clinic	Homo sapiens	n/A	aac(3)-IVa=COMPLETE,aadA1=COMPLETE,aph(3')-Ia=COMPLETE,aph(4)-Ia=COMPLETE,blaCTX-M-65=COMPLETE,dfrA14=COMPLETE,floR=COMPLETE,fosA3=COMPLETE,gyrA_D87Y=POINT,sul1=COMPLETE,tet(A)=COMPLETE	n/A	SAMN10817962	GCA_012272295.1	PDS000199955.24	PDT000721721.1
SA_REP_GCA_012272375	South America REP	PDS000184420	2015-06-06	2020-04-11T03:19:28Z	Peru	clinical	Clinic	Homo sapiens	n/A	aac(3)-IVa=COMPLETE,aadA1=COMPLETE,aph(3')-Ia=COMPLETE,aph(4)-Ia=COMPLETE,blaCTX-M=COMPLETE,dfrA14=COMPLETE,floR=COMPLETE,fosA3=COMPLETE,gyrA_D87Y=POINT,sul1=COMPLETE,tet(A)=COMPLETE	n/A	SAMN10818679	GCA_012272375.1	PDS000199955.24	PDT000721725.1
SA_REP_GCA_012939865	South America REP	PDS000184420	2014-01-06	2020-05-02T03:07:17Z	Peru	clinical	Clinic	Homo sapiens	n/A	aac(3)-IVa=COMPLETE,aadA1=COMPLETE,aph(3')-Ia=COMPLETE,aph(4)-Ia=COMPLETE,blaCTX-M-65=COMPLETE,dfrA14=COMPLETE,floR=COMPLETE,gyrA_D87Y=POINT,sul1=COMPLETE,tet(A)=COMPLETE	n/A	SAMN10722924	GCA_012939865.1	PDS000199955.24	PDT000730275.2
SA_REP_GCA_013568395	South America REP	PDS000184420	2018	2020-07-03T05:17:17Z	Chile	environmental/other	chicken meat	n/A	n/A	aac(3)-IVa=COMPLETE,aadA1=COMPLETE,aph(4)-Ia=COMPLETE,blaCTX-M-65=COMPLETE,dfrA14=COMPLETE,floR=COMPLETE,fosA3=COMPLETE,gyrA_D87Y=POINT,sul1=COMPLETE,tet(A)=COMPLETE	n/A	SAMN15430561	GCA_013568395.1	PDS000199955.24	PDT000781264.1
SA_REP_GCA_013576275	South America REP	PDS000184420	2018	2020-07-03T05:17:19Z	Chile	environmental/other	chicken meat	n/A	n/A	aac(3)-IVa=COMPLETE,aadA1=COMPLETE,aph(4)-Ia=COMPLETE,floR=COMPLETE,gyrA_D87Y=POINT,sul1=COMPLETE,tet(A)=COMPLETE	n/A	SAMN15430582	GCA_013576275.1	PDS000199955.24	PDT000781270.1
SA_REP_GCA_013568125	South America REP	PDS000184420	2018	2020-07-03T05:17:24Z	Chile	environmental/other	chicken meat	n/A	n/A	aadA1=COMPLETE,fosA3=COMPLETE,gyrA_D87Y=POINT,sul1=COMPLETE,tet(A)=COMPLETE	n/A	SAMN15430574	GCA_013568125.1	PDS000199955.24	PDT000781283.1
SA_REP_GCA_013567535	South America REP	PDS000184420	2018	2020-07-03T05:17:30Z	Chile	environmental/other	chicken meat	n/A	n/A	aac(3)-IVa=COMPLETE,aadA1=COMPLETE,aph(3')-Ia=COMPLETE,aph(4)-Ia=COMPLETE,blaCTX-M-65=COMPLETE,dfrA14=COMPLETE,floR=COMPLETE,gyrA_D87Y=POINT,sul1=COMPLETE,tet(A)=COMPLETE	n/A	SAMN15430593	GCA_013567535.1	PDS000199955.24	PDT000781301.1
SA_REP_GCA_013567895	South America REP	PDS000184420	2018	2020-07-03T05:17:31Z	Chile	environmental/other	chicken meat	n/A	n/A	aac(3)-IVa=COMPLETE,aadA1=COMPLETE,aph(4)-Ia=COMPLETE,floR=COMPLETE,gyrA_D87Y=POINT,sul1=COMPLETE,tet(A)=COMPLETE	n/A	SAMN15430599	GCA_013567895.1	PDS000199955.24	PDT000781305.1
SA_REP_GCA_013440715	South America REP	PDS000184420	2016-02-22	2020-07-21T00:15:24Z	Ecuador	environmental/other	skin after chiller	Gallus gallus domesticus	Ecuador	aadA1=COMPLETE,blaCTX-M-65=COMPLETE,gyrA_D87Y=POINT,sul1=COMPLETE,tet(A)=COMPLETE	n/A	SAMN15588466	GCA_013440715.1	PDS000199955.24	PDT000793227.1
SA_REP_GCA_013440635	South America REP	PDS000184420	2016-03-21	2020-07-21T00:15:27Z	Ecuador	environmental/other	skin after chiller	Gallus gallus domesticus	Ecuador	aac(3)-IVa=COMPLETE,aadA1=COMPLETE,aph(3')-Ia=COMPLETE,aph(4)-Ia=COMPLETE,blaCTX-M-65=COMPLETE,dfrA14=COMPLETE,floR=COMPLETE,gyrA_D87Y=POINT,sul1=COMPLETE,tet(A)=COMPLETE	n/A	SAMN15588459	GCA_013440635.1	PDS000199955.24	PDT000793231.1
SA_REP_GCA_014272065	South America REP	PDS000184420	2018	2020-08-24T02:16:56Z	Chile	environmental/other	chicken meat	n/A	n/A	aac(3)-IVa=COMPLETE,aadA1=COMPLETE,aph(3')-Ia=COMPLETE,aph(4)-Ia=COMPLETE,blaCTX-M-65=COMPLETE,dfrA14=COMPLETE,floR=COMPLETE,gyrA_D87Y=POINT,sul1=COMPLETE,tet(A)=COMPLETE	n/A	SAMN15889771	GCA_014272065.1	PDS000199955.24	PDT000819572.1
SA_REP_GCA_014271865	South America REP	PDS000184420	2018	2020-08-24T02:16:56Z	Chile	environmental/other	chicken meat	n/A	n/A	aac(3)-IVa=COMPLETE,aadA12=COMPLETE,aadA1=COMPLETE,aadA1=PARTIAL_END_OF_CONTIG,aph(3')-Ia=COMPLETE,aph(4)-Ia=COMPLETE,blaCTX-M-65=COMPLETE,blaTEM-1=COMPLETE,floR=COMPLETE,gyrA_D87Y=POINT,lnu(A)=COMPLETE,sul1=COMPLETE,tet(A)=COMPLETE	n/A	SAMN15889780	GCA_014271865.1	PDS000199955.24	PDT000819574.1
SA_REP_GCA_014272045	South America REP	PDS000184420	2018	2020-08-24T02:16:56Z	Chile	environmental/other	chicken meat	n/A	n/A	aadA1=COMPLETE,fosA3=COMPLETE,gyrA_D87Y=POINT,sul1=COMPLETE,tet(A)=COMPLETE	n/A	SAMN15889781	GCA_014272045.1	PDS000199955.24	PDT000819575.1
SA_REP_GCA_014272445	South America REP	PDS000184420	2018	2020-08-24T02:16:58Z	Chile	environmental/other	chicken meat	n/A	n/A	aac(3)-IVa=COMPLETE,aadA1=COMPLETE,aph(4)-Ia=COMPLETE,blaCTX-M-65=COMPLETE,floR=COMPLETE,gyrA_D87Y=POINT,sul1=COMPLETE,tet(A)=COMPLETE	n/A	SAMN15889775	GCA_014272445.1	PDS000199955.24	PDT000819579.1
SA_REP_GCA_016448685	South America REP	PDS000184420	2016-05-24	2020-12-31T01:18:00Z	Ecuador	environmental/other	skin chiller (Gallus gallus domesticus)	n/A	n/A	aadA1=COMPLETE,blaCTX-M-65=COMPLETE,gyrA_D87Y=POINT,sul1=COMPLETE,tet(A)=COMPLETE	n/A	SAMN17188253	GCA_016448685.1	PDS000199955.24	PDT000926170.1
SA_REP_GCA_019816605	South America REP	PDS000184420	2018-09-17	2021-08-30T21:33:25Z	Ecuador	clinical	human	Homo sapiens	n/A	aac(3)-IVa=COMPLETE,aadA1=COMPLETE,aph(4)-Ia=COMPLETE,blaCTX-M-65=COMPLETE,dfrA14=COMPLETE,floR=COMPLETE,fosA3=COMPLETE,gyrA_D87Y=POINT,sul1=COMPLETE,tet(A)=COMPLETE	n/A	SAMEA7302378	GCA_019816605.1	PDS000199955.24	PDT001119463.1
SA_REP_GCA_019830145	South America REP	PDS000184420	2018-04-02	2021-08-30T21:33:32Z	Ecuador	n/A	Chicken carcasses	Gallus gallus domesticus	n/A	aac(3)-IVa=COMPLETE,aadA1=COMPLETE,aph(3')-Ia=COMPLETE,aph(4)-Ia=COMPLETE,blaCTX-M-65=COMPLETE,dfrA14=COMPLETE,floR=COMPLETE,fosA3=COMPLETE,gyrA_D87Y=POINT,sul1=COMPLETE,tet(A)=COMPLETE	n/A	SAMEA7302450	GCA_019830145.1	PDS000199955.24	PDT001119489.1
SA_REP_GCA_019817885	South America REP	PDS000184420	2018-05-07	2021-08-30T21:33:34Z	Ecuador	n/A	Chicken carcasses	Gallus gallus domesticus	n/A	aac(3)-IVa=COMPLETE,aadA1=COMPLETE,aph(3')-Ia=COMPLETE,aph(4)-Ia=COMPLETE,blaCTX-M-65=COMPLETE,floR=COMPLETE,gyrA_D87Y=POINT,sul1=COMPLETE,tet(A)=COMPLETE	n/A	SAMEA7302465	GCA_019817885.1	PDS000199955.24	PDT001119496.1
SA_REP_GCA_020868325	South America REP	PDS000184420	2018-05-02	2021-11-12T21:31:19Z	Ecuador	n/A	Chicken carcasses	Gallus gallus domesticus	n/A	aac(3)-IVa=COMPLETE,aadA1=COMPLETE,aph(3')-Ia=COMPLETE,aph(4)-Ia=COMPLETE,blaCTX-M-65=COMPLETE,dfrA14=COMPLETE,floR=COMPLETE,gyrA_D87Y=POINT,sul1=COMPLETE,tet(A)=COMPLETE	n/A	SAMEA7302462	GCA_020868325.1	PDS000199955.24	PDT001173890.1
SA_REP_GCA_020867745	South America REP	PDS000184420	2017-12-18	2021-11-12T22:35:59Z	Ecuador	n/A	Caecal sample	Gallus gallus domesticus	n/A	aac(3)-IVa=COMPLETE,aadA1=COMPLETE,aph(3')-Ia=COMPLETE,aph(4)-Ia=COMPLETE,blaCTX-M-65=COMPLETE,blaCTX-M=COMPLETE,dfrA14=COMPLETE,floR=COMPLETE,gyrA_D87Y=POINT,sul1=COMPLETE,tet(A)=COMPLETE	n/A	SAMEA7302394	GCA_020867745.1	PDS000199955.24	PDT001173929.1
SA_REP_GCA_020867585	South America REP	PDS000184420	2018-01-29	2021-11-12T22:36:00Z	Ecuador	n/A	Chicken carcasses	Gallus gallus domesticus	n/A	aadA1=COMPLETE,blaCTX-M-65=COMPLETE,gyrA_D87Y=POINT,sul1=COMPLETE,tet(A)=COMPLETE	n/A	SAMEA7302412	GCA_020867585.1	PDS000199955.24	PDT001173934.1
SA_REP_GCA_020867565	South America REP	PDS000184420	2018-03-06	2021-11-12T22:36:01Z	Ecuador	n/A	Caecal sample	Gallus gallus domesticus	n/A	aac(3)-IVa=COMPLETE,aadA1=COMPLETE,aph(3')-Ia=COMPLETE,aph(4)-Ia=COMPLETE,blaCTX-M-65=COMPLETE,dfrA14=COMPLETE,floR=COMPLETE,fosA3=COMPLETE,gyrA_D87Y=POINT,sul1=COMPLETE,tet(A)=COMPLETE	n/A	SAMEA7302433	GCA_020867565.1	PDS000199955.24	PDT001173938.1
SA_REP_GCA_020867425	South America REP	PDS000184420	2018-05-15	2021-11-12T22:36:04Z	Ecuador	n/A	Caecal sample	Gallus gallus domesticus	n/A	aac(3)-IVa=COMPLETE,aadA1=COMPLETE,aph(4)-Ia=COMPLETE,blaCTX-M-65=COMPLETE,dfrA14=COMPLETE,floR=COMPLETE,gyrA_D87Y=POINT,sul1=COMPLETE,tet(A)=COMPLETE	n/A	SAMEA7302470	GCA_020867425.1	PDS000199955.24	PDT001173946.1
SA_REP_GCA_021344065	South America REP	PDS000184420	2016-12-20	2022-01-03T04:01:26Z	Ecuador	clinical	urine	Homo sapiens	n/A	aadA1=COMPLETE,aph(3')-Ia=COMPLETE,blaCTX-M-65=COMPLETE,dfrA14=COMPLETE,fosA3=COMPLETE,gyrA_D87Y=POINT,sul1=COMPLETE,tet(A)=COMPLETE	n/A	SAMN24442265	GCA_021344065.1	PDS000199955.24	PDT001215316.1
SA_REP_GCA_021395095	South America REP	PDS000184420	2018-10-27	2022-01-10T04:27:18Z	Ecuador	clinical	urine	Homo sapiens	n/A	aac(3)-IVa=COMPLETE,aadA1=COMPLETE,aph(4)-Ia=COMPLETE,blaCTX-M-65=COMPLETE,dfrA14=COMPLETE,floR=COMPLETE,gyrA_D87Y=POINT,sul1=COMPLETE,tet(A)=COMPLETE	n/A	SAMN24594576	GCA_021395095.1	PDS000199955.24	PDT001219601.1
SA_REP_GCA_021690735	South America REP	PDS000184420	2018-08-12	2022-01-26T21:45:58Z	Ecuador:Pichincha	environmental/other	feces	Columba livia	Ecuador:Pichincha	aac(3)-IVa=COMPLETE,aadA1=COMPLETE,aph(3')-Ia=COMPLETE,aph(4)-Ia=COMPLETE,blaCTX-M-65=COMPLETE,dfrA14=COMPLETE,floR=COMPLETE,fosA3=COMPLETE,gyrA_D87Y=POINT,sul1=COMPLETE,tet(A)=COMPLETE	n/A	SAMN25284374	GCA_021690735.1	PDS000199955.24	PDT001231815.1
SA_REP_GCA_021691095	South America REP	PDS000184420	2020-11-25	2022-01-26T21:45:59Z	Ecuador:Pichincha	environmental/other	caecum content	Gallus gallus domesticus	Ecuador:Pichincha	aac(3)-IVa=COMPLETE,aph(4)-Ia=COMPLETE,blaCTX-M-65=COMPLETE,dfrA14=COMPLETE,gyrA_D87Y=POINT	n/A	SAMN25284379	GCA_021691095.1	PDS000193341.2	PDT001231819.1
SA_REP_GCA_022895105	South America REP	PDS000184420	2019-12-05	2022-04-09T11:33:04Z	Chile	environmental/other	irrigation canal	n/A	n/A	aac(3)-IVa=COMPLETE,aadA1=COMPLETE,aph(4)-Ia=COMPLETE,blaCTX-M-65=COMPLETE,dfrA14=COMPLETE,floR=COMPLETE,fosA3=COMPLETE,gyrA_D87Y=POINT,sul1=COMPLETE,tet(A)=COMPLETE	n/A	SAMN27329729	GCA_022895105.1	PDS000199955.24	PDT001279794.1
SA_REP_GCA_022895035	South America REP	PDS000184420	2019-12-05	2022-04-09T11:33:06Z	Chile	environmental/other	irrigation canal	n/A	n/A	aac(3)-IVa=COMPLETE,aadA1=COMPLETE,aph(4)-Ia=COMPLETE,blaCTX-M-65=COMPLETE,dfrA14=COMPLETE,floR=COMPLETE,fosA3=COMPLETE,gyrA_D87Y=POINT,sul1=COMPLETE,tet(A)=COMPLETE	n/A	SAMN27329764	GCA_022895035.1	PDS000199955.24	PDT001279799.1
SA_REP_GCA_022895015	South America REP	PDS000184420	2019-12-05	2022-04-09T11:33:06Z	Chile	environmental/other	irrigation canal	n/A	n/A	aac(3)-IVa=COMPLETE,aadA1=COMPLETE,aph(4)-Ia=COMPLETE,blaCTX-M-65=COMPLETE,dfrA14=COMPLETE,floR=COMPLETE,fosA3=COMPLETE,gyrA_D87Y=POINT,sul1=COMPLETE,tet(A)=COMPLETE	n/A	SAMN27329757	GCA_022895015.1	PDS000199955.24	PDT001279800.1
SA_REP_GCA_022894415	South America REP	PDS000184420	2019-12-05	2022-04-09T11:33:15Z	Chile	environmental/other	river	n/A	n/A	aadA1=COMPLETE,aph(3')-Ia=COMPLETE,dfrA14=COMPLETE,gyrA_D87Y=POINT,sul1=COMPLETE,tet(A)=COMPLETE	n/A	SAMN27340601	GCA_022894415.1	PDS000199955.24	PDT001279829.1
SA_REP_GCA_025557195	South America REP	PDS000184420	2022-01-04	2022-10-04T00:41:20Z	Chile	environmental/other	Canal	n/A	n/A	aac(3)-IVa=COMPLETE,aadA1=COMPLETE,aph(4)-Ia=COMPLETE,blaCTX-M-65=COMPLETE,floR=COMPLETE,gyrA_D87Y=POINT,sul1=COMPLETE,tet(A)=COMPLETE	n/A	SAMN31141763	GCA_025557195.1	PDS000199955.24	PDT001441116.1
SA_REP_GCA_025556675	South America REP	PDS000184420	2020-01-03	2022-10-04T00:41:23Z	Chile	environmental/other	river	n/A	n/A	aac(3)-IVa=COMPLETE,aadA1=COMPLETE,aph(4)-Ia=COMPLETE,blaCTX-M-65=COMPLETE,dfrA14=COMPLETE,floR=COMPLETE,fosA3=COMPLETE,gyrA_D87Y=POINT,sul1=COMPLETE,tet(A)=COMPLETE	n/A	SAMN31141798	GCA_025556675.1	PDS000199955.24	PDT001441143.1
SA_REP_GCA_025554075	South America REP	PDS000184420	2019-06-04	2022-10-04T00:41:44Z	Chile	environmental/other	river	n/A	n/A	aac(3)-IVa=COMPLETE,aadA1=COMPLETE,aph(3')-Ia=COMPLETE,aph(4)-Ia=COMPLETE,blaCTX-M-65=COMPLETE,dfrA14=COMPLETE,floR=COMPLETE,gyrA_D87Y=POINT,sul1=COMPLETE,tet(A)=COMPLETE	n/A	SAMN31142747	GCA_025554075.1	PDS000199955.24	PDT001441279.1
SA_REP_GCA_025553955	South America REP	PDS000184420	2019-06-18	2022-10-04T02:38:29Z	Chile	environmental/other	irrigation canal	n/A	n/A	aac(3)-IVa=COMPLETE,aadA1=COMPLETE,aph(3')-Ia=COMPLETE,aph(4)-Ia=COMPLETE,blaCTX-M-65=COMPLETE,dfrA14=COMPLETE,floR=COMPLETE,gyrA_D87Y=POINT,sul1=COMPLETE,tet(A)=COMPLETE	n/A	SAMN31142769	GCA_025553955.1	PDS000199955.24	PDT001441287.1
SA_REP_GCA_025553815	South America REP	PDS000184420	2019-06-04	2022-10-04T02:38:30Z	Chile	environmental/other	river	n/A	n/A	aac(3)-IVa=COMPLETE,aadA1=COMPLETE,aph(4)-Ia=COMPLETE,blaCTX-M-65=COMPLETE,floR=COMPLETE,gyrA_D87Y=POINT,sul1=COMPLETE,tet(A)=COMPLETE	n/A	SAMN31142745	GCA_025553815.1	PDS000199955.24	PDT001441297.1
SA_REP_GCA_025553055	South America REP	PDS000184420	2019-11-05	2022-10-04T02:38:34Z	Chile	environmental/other	river	n/A	n/A	aadA1=COMPLETE,gyrA_D87Y=POINT,sul1=COMPLETE,tet(A)=COMPLETE	n/A	SAMN31142681	GCA_025553055.1	PDS000199955.24	PDT001441322.1
SA_REP_GCA_025553415	South America REP	PDS000184420	2019-06-04	2022-10-04T02:38:37Z	Chile	environmental/other	river	n/A	n/A	aac(3)-IVa=COMPLETE,aadA1=COMPLETE,aph(3')-Ia=COMPLETE,aph(4)-Ia=COMPLETE,blaCTX-M-65=COMPLETE,dfrA14=COMPLETE,floR=COMPLETE,gyrA_D87Y=POINT,sul1=COMPLETE,tet(A)=COMPLETE	n/A	SAMN31142748	GCA_025553415.1	PDS000199955.24	PDT001441339.1
SA_REP_GCA_025834295	South America REP	PDS000184420	2021-02-02	2022-10-25T04:15:35Z	Chile: Region metropolitana	n/A	Surfaces slaughterhouse	not collected	n/A	aac(3)-IVa=COMPLETE,aadA1=COMPLETE,aph(4)-Ia=COMPLETE,blaCTX-M-65=COMPLETE,floR=COMPLETE,fosA3=COMPLETE,gyrA_D87Y=POINT,sul1=COMPLETE,tet(A)=COMPLETE	n/A	SAMN31285596	GCA_025834295.1	PDS000199955.24	PDT001470265.1
SA_REP_GCA_025834975	South America REP	PDS000184420	2019-07-24	2022-10-25T04:19:58Z	Chile: Region metropolitana	n/A	Surfaces slaughterhouse	not collected	n/A	aac(3)-IVa=COMPLETE,aadA1=COMPLETE,aph(4)-Ia=COMPLETE,blaCTX-M-65=COMPLETE,dfrA14=COMPLETE,floR=COMPLETE,gyrA_D87Y=POINT,sul1=COMPLETE,tet(A)=COMPLETE	n/A	SAMN31285559	GCA_025834975.1	PDS000199955.24	PDT001470293.1
SA_REP_GCA_025945205	South America REP	PDS000184420	2021-05-17	2022-11-01T03:42:52Z	Chile	environmental/other	Canal	n/A	n/A	aac(3)-IVa=COMPLETE,aadA1=COMPLETE,aph(4)-Ia=COMPLETE,floR=COMPLETE,gyrA_D87Y=POINT,sul1=COMPLETE,tet(A)=COMPLETE	n/A	SAMN31537867	GCA_025945205.1	PDS000199955.24	PDT001472036.1
SA_REP_GCA_028046005	South America REP	PDS000184420	2021	2023-01-19T21:41:41Z	Chile	environmental/other	Raw pet food	n/A	n/A	aadA1=COMPLETE,aph(3')-Ia=COMPLETE,dfrA14=COMPLETE,gyrA_D87Y=POINT,sul1=COMPLETE,tet(A)=COMPLETE	n/A	SAMN32799927	GCA_028046005.1	PDS000199955.24	PDT001582158.1
SA_REP_GCA_028051885	South America REP	PDS000184420	2021	2023-01-19T21:41:41Z	Chile	environmental/other	Raw pet food	n/A	n/A	aac(3)-IVa=COMPLETE,aadA1=COMPLETE,aph(4)-Ia=COMPLETE,blaCTX-M-65=COMPLETE,dfrA14=COMPLETE,floR=COMPLETE,fosA3=COMPLETE,gyrA_D87Y=POINT,sul1=COMPLETE,tet(A)=COMPLETE	n/A	SAMN32799926	GCA_028051885.1	PDS000199955.24	PDT001582159.1
SA_REP_GCA_028043455	South America REP	PDS000184420	2021	2023-01-19T21:41:41Z	Chile	environmental/other	Raw pet food	n/A	n/A	aac(3)-IVa=COMPLETE,aadA1=COMPLETE,aph(4)-Ia=COMPLETE,blaCTX-M-65=COMPLETE,floR=COMPLETE,gyrA_D87Y=POINT,sul1=COMPLETE,tet(A)=COMPLETE	n/A	SAMN32799925	GCA_028043455.1	PDS000199955.24	PDT001582160.1
SA_REP_GCA_028534535	South America REP	PDS000184420	2021	2023-02-07T14:41:42Z	Chile	environmental/other	chicken crop	n/A	n/A	aac(3)-IVa=COMPLETE,aadA1=COMPLETE,aph(4)-Ia=COMPLETE,blaCTX-M-65=COMPLETE,floR=COMPLETE,fosA3=COMPLETE,gyrA_D87Y=POINT,sul1=COMPLETE,tet(A)=COMPLETE	n/A	SAMN33182346	GCA_028534535.1	PDS000199955.24	PDT001608232.1
SA_REP_GCA_028534415	South America REP	PDS000184420	2021	2023-02-07T14:41:43Z	Chile	environmental/other	Boot swab	n/A	n/A	aadA1=COMPLETE,gyrA_D87Y=POINT,sul1=COMPLETE,tet(A)=COMPLETE	n/A	SAMN33182356	GCA_028534415.1	PDS000199955.24	PDT001608240.1
SA_REP_GCA_028538615	South America REP	PDS000184420	2021	2023-02-07T14:41:43Z	Chile	environmental/other	chicken crop	n/A	n/A	aac(3)-IVa=COMPLETE,aadA1=COMPLETE,aph(3')-Ia=COMPLETE,aph(4)-Ia=COMPLETE,blaCTX-M-65=COMPLETE,dfrA14=COMPLETE,floR=COMPLETE,gyrA_D87Y=POINT,sul1=COMPLETE,tet(A)=COMPLETE	n/A	SAMN33182354	GCA_028538615.1	PDS000199955.24	PDT001608242.1
SA_REP_GCA_028657815	South America REP	PDS000184420	2021	2023-02-15T21:47:57Z	Chile	environmental/other	Chicken crop	n/A	n/A	aac(3)-IVa=COMPLETE,aadA1=COMPLETE,aph(3')-Ia=COMPLETE,aph(4)-Ia=COMPLETE,blaCTX-M-65=COMPLETE,dfrA14=COMPLETE,floR=COMPLETE,fosA3=COMPLETE,gyrA_D87Y=POINT,sul1=COMPLETE,tet(A)=COMPLETE	n/A	SAMN33310401	GCA_028657815.1	PDS000199955.24	PDT001616284.1
SA_REP_GCA_028643505	South America REP	PDS000184420	2021	2023-02-15T21:48:09Z	Chile	environmental/other	Boot swab	n/A	n/A	aac(3)-IVa=COMPLETE,aadA1=COMPLETE,aph(3')-Ia=COMPLETE,aph(4)-Ia=COMPLETE,blaCTX-M-65=COMPLETE,dfrA14=COMPLETE,floR=COMPLETE,gyrA_D87Y=POINT,sul1=COMPLETE,tet(A)=COMPLETE	n/A	SAMN33312878	GCA_028643505.1	PDS000199955.24	PDT001616357.1
SA_REP_GCA_028643425	South America REP	PDS000184420	2021	2023-02-15T21:48:09Z	Chile	environmental/other	Boot swab	n/A	n/A	aac(3)-IVa=COMPLETE,aadA1=COMPLETE,aph(3')-Ia=COMPLETE,aph(4)-Ia=COMPLETE,blaCTX-M-65=COMPLETE,dfrA14=COMPLETE,floR=COMPLETE,gyrA_D87Y=POINT,sul1=COMPLETE,tet(A)=COMPLETE	n/A	SAMN33312877	GCA_028643425.1	PDS000199955.24	PDT001616358.1
SA_REP_GCA_028643325	South America REP	PDS000184420	2022	2023-02-15T21:48:10Z	Chile	environmental/other	chicken crop	n/A	n/A	aadA1=COMPLETE,gyrA_D87Y=POINT,sul1=COMPLETE,tet(A)=COMPLETE	n/A	SAMN33312884	GCA_028643325.1	PDS000199955.24	PDT001616364.1
SA_REP_GCA_028643235	South America REP	PDS000184420	2021	2023-02-15T21:48:11Z	Chile	environmental/other	Boot swab	n/A	n/A	aac(3)-IVa=COMPLETE,aadA1=COMPLETE,aph(3')-Ia=COMPLETE,aph(4)-Ia=COMPLETE,dfrA14=COMPLETE,floR=COMPLETE,gyrA_D87Y=POINT,sul1=COMPLETE,tet(A)=COMPLETE	n/A	SAMN33312875	GCA_028643235.1	PDS000199955.24	PDT001616365.1
SA_REP_GCA_028644785	South America REP	PDS000184420	2021	2023-02-15T21:48:13Z	Chile	environmental/other	Boot swab	n/A	n/A	aac(3)-IVa=COMPLETE,aadA1=COMPLETE,aph(3')-Ia=COMPLETE,aph(4)-Ia=COMPLETE,blaCTX-M-65=COMPLETE,dfrA14=COMPLETE,floR=COMPLETE,fosA3=COMPLETE,gyrA_D87Y=POINT,sul1=COMPLETE,tet(A)=COMPLETE	n/A	SAMN33312964	GCA_028644785.1	PDS000199955.24	PDT001616378.1
SA_REP_GCA_028643055	South America REP	PDS000184420	2021	2023-02-15T21:48:13Z	Chile	environmental/other	Boot swab	n/A	n/A	aadA1=COMPLETE,dfrA14=COMPLETE,gyrA_D87Y=POINT,sul1=COMPLETE,tet(A)=COMPLETE	n/A	SAMN33312963	GCA_028643055.1	PDS000199955.24	PDT001616379.1
SA_REP_GCA_028887205	South America REP	PDS000184420	2021	2023-02-28T19:54:21Z	Chile	environmental/other	Boot swab	n/A	n/A	aac(3)-IVa=COMPLETE,aadA1=COMPLETE,aph(3')-Ia=COMPLETE,aph(4)-Ia=COMPLETE,blaCTX-M-65=COMPLETE,dfrA14=COMPLETE,floR=COMPLETE,gyrA_D87Y=POINT,sul1=COMPLETE,tet(A)=COMPLETE	n/A	SAMN33483491	GCA_028887205.1	PDS000199955.24	PDT001647348.1
SA_REP_GCA_029097425	South America REP	PDS000184420	2021	2023-03-08T21:53:41Z	Chile	environmental/other	Boot Swab	n/A	n/A	aac(3)-IVa=COMPLETE,aadA1=COMPLETE,aph(3')-Ia=COMPLETE,aph(4)-Ia=COMPLETE,dfrA14=COMPLETE,gyrA_D87Y=POINT,sul1=COMPLETE,tet(A)=COMPLETE	n/A	SAMN33683713	GCA_029097425.1	PDS000199955.24	PDT001654083.1
SA_REP_GCA_029098805	South America REP	PDS000184420	2021	2023-03-08T21:53:42Z	Chile	environmental/other	Boot Swab	n/A	n/A	aac(3)-IVa=COMPLETE,aadA1=COMPLETE,aph(3')-Ia=COMPLETE,aph(4)-Ia=COMPLETE,blaCTX-M-65=COMPLETE,dfrA14=COMPLETE,floR=COMPLETE,fosA3=COMPLETE,gyrA_D87Y=POINT,sul1=COMPLETE,tet(A)=COMPLETE	n/A	SAMN33683708	GCA_029098805.1	PDS000199955.24	PDT001654088.1
SA_REP_GCA_029098545	South America REP	PDS000184420	2021	2023-03-08T21:53:44Z	Chile	environmental/other	Boot Swab	n/A	n/A	aac(3)-IVa=COMPLETE,aadA1=COMPLETE,aph(3')-Ia=COMPLETE,aph(4)-Ia=COMPLETE,blaCTX-M-65=COMPLETE,dfrA14=COMPLETE,floR=COMPLETE,fosA3=COMPLETE,gyrA_D87Y=POINT,sul1=COMPLETE,tet(A)=COMPLETE	n/A	SAMN33683718	GCA_029098545.1	PDS000199955.24	PDT001654096.1
SA_REP_GCA_029745575	South America REP	PDS000184420	2021-11-18	2023-04-14T12:50:07Z	Chile	environmental/other	canal water	n/A	n/A	aac(3)-IVa=COMPLETE,aadA1=COMPLETE,aph(4)-Ia=COMPLETE,blaCTX-M-65=COMPLETE,dfrA14=COMPLETE,floR=COMPLETE,gyrA_D87Y=POINT,sul1=COMPLETE,tet(A)=COMPLETE	n/A	SAMN34178619	GCA_029745575.1	PDS000199955.24	PDT001689604.1
SA_REP_GCA_029752755	South America REP	PDS000184420	2021-12-06	2023-04-14T16:52:14Z	Chile	environmental/other	river water	n/A	n/A	aac(3)-IVa=COMPLETE,aadA1=COMPLETE,aph(3')-Ia=COMPLETE,aph(4)-Ia=COMPLETE,dfrA14=COMPLETE,floR=COMPLETE,gyrA_D87Y=POINT,sul1=COMPLETE,tet(A)=COMPLETE	n/A	SAMN34179645	GCA_029752755.1	PDS000199955.24	PDT001689798.1
SA_REP_GCA_033677345	South America REP	PDS000184420	2021-05-05	2023-11-14T23:49:51Z	Ecuador:Quito	environmental/other	Meat at retail (Sus scrofa domesticus)	n/A	n/A	aac(3)-IVa=COMPLETE,aadA1=COMPLETE,aph(4)-Ia=COMPLETE,blaCTX-M-65=COMPLETE,dfrA14=COMPLETE,floR=COMPLETE,gyrA_D87Y=POINT,sul1=COMPLETE,tet(A)=COMPLETE	n/A	SAMN38253151	GCA_033677345.1	PDS000199955.24	PDT001984808.1
SA_REP_GCA_037997725	South America REP	PDS000184420	2013	2024-04-08T03:12:28Z	Peru: La Libertad	clinical	stool	Homo sapiens	n/A	aac(3)-IVa=COMPLETE,aadA1=COMPLETE,aph(3')-Ia=COMPLETE,aph(4)-Ia=COMPLETE,blaCTX-M-65=COMPLETE,dfrA14=COMPLETE,floR=COMPLETE,fosA3=COMPLETE,gyrA_D87Y=POINT,sul1=COMPLETE,tet(A)=COMPLETE	n/A	SAMN33392610	GCA_037997725.1	PDS000199955.24	PDT002134555.1
SA_REP_GCA_037997825	South America REP	PDS000184420	2012	2024-04-08T03:13:15Z	Peru: Lima	clinical	stool	Homo sapiens	n/A	aac(3)-IVa=COMPLETE,aadA1=COMPLETE,aph(3')-Ia=COMPLETE,aph(4)-Ia=COMPLETE,dfrA14=COMPLETE,floR=COMPLETE,gyrA_D87Y=POINT,sul1=COMPLETE,tet(A)=COMPLETE	n/A	SAMN33392603	GCA_037997825.1	PDS000199955.24	PDT002134559.1
SA_REP_GCA_037997865	South America REP	PDS000184420	2014	2024-04-08T03:13:36Z	Peru: Lima	clinical	stool	Homo sapiens	n/A	aac(3)-IVa=COMPLETE,aadA1=COMPLETE,aph(4)-Ia=COMPLETE,blaCTX-M-65=COMPLETE,dfrA14=COMPLETE,floR=COMPLETE,fosA3=COMPLETE,gyrA_D87Y=POINT,sul1=COMPLETE,tet(A)=COMPLETE	n/A	SAMN33392605	GCA_037997865.1	PDS000199955.24	PDT002134562.1
SA_REP_GCA_037998155	South America REP	PDS000184420	2014	2024-04-08T03:17:37Z	Peru: Lima	clinical	stool	Homo sapiens	n/A	aac(3)-IVa=COMPLETE,aadA1=COMPLETE,aph(3')-Ia=COMPLETE,aph(4)-Ia=COMPLETE,blaCTX-M-65=COMPLETE,dfrA14=COMPLETE,floR=COMPLETE,fosA3=COMPLETE,gyrA_D87Y=POINT,sul1=COMPLETE,tet(A)=COMPLETE	n/A	SAMN33392590	GCA_037998155.1	PDS000199955.24	PDT002134576.1
SA_REP_GCA_037998895	South America REP	PDS000184420	2013	2024-04-08T03:26:08Z	Peru: Lima	clinical	stool	Homo sapiens	n/A	aac(3)-IVa=COMPLETE,aadA1=COMPLETE,aph(3')-Ia=COMPLETE,aph(4)-Ia=COMPLETE,blaCTX-M-65=COMPLETE,dfrA14=COMPLETE,floR=COMPLETE,fosA3=COMPLETE,gyrA_D87Y=POINT,sul1=COMPLETE,tet(A)=COMPLETE	n/A	SAMN33392555	GCA_037998895.1	PDS000199955.24	PDT002134612.1
SA_REP_GCA_038000805	South America REP	PDS000184420	2007	2024-04-08T03:48:35Z	Peru: Lima	clinical	n/A	animal	n/A	aadA1=COMPLETE,dfrA14=COMPLETE,gyrA_D87Y=POINT,sul1=COMPLETE,tet(A)=COMPLETE	n/A	SAMN33392476	GCA_038000805.1	PDS000199955.24	PDT002134691.1
SA_REP_GCA_038001045	South America REP	PDS000184420	2014	2024-04-08T03:50:32Z	Peru: Lima	clinical	stool	Homo sapiens	n/A	aadA1=COMPLETE,blaCTX-M-65=COMPLETE,gyrA_D87Y=POINT,sul1=COMPLETE,tet(A)=COMPLETE	n/A	SAMN33392465	GCA_038001045.1	PDS000199955.24	PDT002134703.1
SA_REP_GCA_040305205	South America REP	PDS000184420	2023-09-30	2024-06-24T21:52:25Z	Chile	environmental/other	meat	n/A	n/A	aac(3)-IVa=COMPLETE,aadA1=COMPLETE,aph(4)-Ia=COMPLETE,floR=COMPLETE,gyrA_D87Y=POINT,sul1=COMPLETE,tet(A)=COMPLETE	n/A	SAMN41786725	GCA_040305205.1	PDS000199955.24	PDT002225316.1
SA_REP_GCA_040288725	South America REP	PDS000184420	2023-08-26	2024-06-24T21:52:25Z	Chile	environmental/other	meat	n/A	n/A	aac(3)-IVa=COMPLETE,aadA1=COMPLETE,aph(4)-Ia=COMPLETE,floR=COMPLETE,fosA3=COMPLETE,gyrA_D87Y=POINT,sul1=COMPLETE,tet(A)=COMPLETE	n/A	SAMN41786724	GCA_040288725.1	PDS000199955.24	PDT002225317.1
SA_REP_GCA_040288625	South America REP	PDS000184420	2023-10-21	2024-06-24T21:52:28Z	Chile	environmental/other	meat	n/A	n/A	aac(3)-IVa=COMPLETE,aadA1=COMPLETE,aph(4)-Ia=COMPLETE,blaCTX-M-65=COMPLETE,gyrA_D87Y=POINT,sul1=COMPLETE,tet(A)=COMPLETE	n/A	SAMN41786741	GCA_040288625.1	PDS000199955.24	PDT002225325.1
SA_REP_GCA_040288585	South America REP	PDS000184420	2023-10-21	2024-06-24T21:52:29Z	Chile	environmental/other	meat	n/A	n/A	aac(3)-IVa=COMPLETE,aadA1=COMPLETE,aph(3')-Ia=COMPLETE,aph(4)-Ia=COMPLETE,blaCTX-M-65=COMPLETE,dfrA14=COMPLETE,floR=COMPLETE,gyrA_D87Y=POINT,sul1=COMPLETE,tet(A)=COMPLETE	n/A	SAMN41786736	GCA_040288585.1	PDS000199955.24	PDT002225329.1
SA_REP_GCA_040305245	South America REP	PDS000184420	2023-10-21	2024-06-24T21:52:30Z	Chile	environmental/other	meat	n/A	n/A	aac(3)-IVa=COMPLETE,aadA1=COMPLETE,aph(3')-Ia=COMPLETE,aph(4)-Ia=COMPLETE,blaCTX-M-65=COMPLETE,floR=COMPLETE,gyrA_D87Y=POINT,sul1=COMPLETE,tet(A)=COMPLETE	n/A	SAMN41786735	GCA_040305245.1	PDS000199955.24	PDT002225331.1
SA_REP_GCA_040288425	South America REP	PDS000184420	2023-09-30	2024-06-24T21:52:33Z	Chile	environmental/other	meat	n/A	n/A	aac(3)-IVa=COMPLETE,aadA1=COMPLETE,aph(3')-Ia=COMPLETE,aph(4)-Ia=COMPLETE,dfrA14=COMPLETE,floR=COMPLETE,gyrA_D87Y=POINT,sul1=COMPLETE,tet(A)=COMPLETE	n/A	SAMN41786727	GCA_040288425.1	PDS000199955.24	PDT002225339.1
SA_REP_GCA_040317295	South America REP	PDS000184420	2023-10-21	2024-06-25T21:04:26Z	Chile	environmental/other	meat	n/A	n/A	aadA1=COMPLETE,gyrA_D87Y=POINT,sul1=COMPLETE,tet(A)=COMPLETE	n/A	SAMN42037706	GCA_040317295.1	PDS000199955.24	PDT002228009.1
SA_REP_GCA_040370405	South America REP	PDS000184420	2023-10-21	2024-06-25T21:04:27Z	Chile	environmental/other	meat	n/A	n/A	aac(3)-IVa=COMPLETE,aadA1=COMPLETE,aph(4)-Ia=COMPLETE,blaCTX-M-65=COMPLETE,floR=COMPLETE,gyrA_D87Y=POINT,sul1=COMPLETE,tet(A)=COMPLETE	n/A	SAMN42037704	GCA_040370405.1	PDS000199955.24	PDT002228011.1
SA_REP_GCA_040342295	South America REP	PDS000184420	2023-10-21	2024-06-26T09:23:31Z	Chile	environmental/other	meat	n/A	n/A	aac(3)-IVa=COMPLETE,aadA1=COMPLETE,aph(3')-Ia=COMPLETE,aph(4)-Ia=COMPLETE,blaCTX-M-65=COMPLETE,dfrA14=COMPLETE,floR=COMPLETE,gyrA_D87Y=POINT,sul1=COMPLETE,tet(A)=COMPLETE	n/A	SAMN42037708	GCA_040342295.1	PDS000199955.24	PDT002228923.1
nonREP_GCA_008876965	nonREP	PDS0003948	2015-07	2016-04-02T04:11:04Z	United Kingdom: United Kingdom	clinical	human	Homo sapiens	n/A	aadA1=COMPLETE,gyrA_S83Y=POINT,sul1=COMPLETE,tet(A)=COMPLETE	n/A	SAMN04600251	GCA_008876965.1	PDS000003948.24	PDT000122368.2
nonREP_GCA_010579465	nonREP	PDS00032463	2014	2016-04-09T15:10:47Z	Italy	clinical	n/A	Homo sapiens	n/A	aph(3')-Ia=COMPLETE,blaCTX-M-1=COMPLETE,dfrA14=COMPLETE,dfrA1=COMPLETE,gyrA_D87G=POINT,sul1=COMPLETE,tet(A)=COMPLETE	n/A	SAMEA3539000	GCA_010579465.1	PDS000032463.145	PDT000123846.2
nonREP_GCA_006098675	nonREP	PDS000174351	2011	2016-07-24T22:15:30Z	Peru	clinical	Not Provided	Homo sapiens	Peru	aadA1=COMPLETE,aph(3')-Ia=COMPLETE,dfrA14=COMPLETE,gyrA_D87Y=POINT,sul1=COMPLETE,tet(A)=COMPLETE	n/A	SAMN05417425	GCA_006098675.1	PDS000193341.2	PDT000140591.2
nonREP_GCA_006031855	nonREP	PDS000174351	2012	2016-07-24T22:15:31Z	Peru	clinical	Not Provided	Homo sapiens	Peru	aadA1=COMPLETE,aph(3')-Ia=COMPLETE,dfrA14=COMPLETE,gyrA_D87Y=POINT,sul1=COMPLETE,tet(A)=COMPLETE	n/A	SAMN05417430	GCA_006031855.1	PDS000193341.2	PDT000140597.2
nonREP_GCA_005969545	nonREP	PDS000174351	2010	2016-07-24T22:15:33Z	Peru	clinical	Not Provided	Homo sapiens	Peru	aadA1=COMPLETE,aph(3')-Ia=COMPLETE,dfrA14=COMPLETE,gyrA_D87Y=POINT,sul1=COMPLETE,tet(A)=COMPLETE	n/A	SAMN05417458	GCA_005969545.1	PDS000193341.2	PDT000140627.2
nonREP_GCA_006030655	nonREP	PDS000174351	2010	2016-07-24T22:15:33Z	Peru	environmental/other	animal feed	n/A	Peru	aadA1=COMPLETE,aph(3')-Ia=COMPLETE,gyrA_D87Y=POINT,sul1=COMPLETE,tet(A)=COMPLETE	n/A	SAMN05417416	GCA_006030655.1	PDS000193341.2	PDT000140640.2
nonREP_GCA_006048495	nonREP	PDS85033	2017-02	2017-04-05T19:41:11Z	USA	clinical	n/A	n/A	n/A	n/A	n/A	SAMN06676427	GCA_006048495.1	PDS000085033.532	PDT000200323.2
nonREP_GCA_009300435	nonREP	PDS00032463	2017-05	2017-06-01T04:43:30Z	United Kingdom: United Kingdom	clinical	human	Homo sapiens	n/A	aph(3')-Ia=COMPLETE,gyrA_D87G=POINT,tet(A)=COMPLETE	n/A	SAMN07180862	GCA_009300435.1	PDS000032463.145	PDT000214767.2
nonREP_GCA_006121395	nonREP	PDS00032463	2017-05	2017-07-25T15:42:56Z	USA	clinical	n/A	n/A	n/A	aph(3')-Ia=COMPLETE,blaCTX-M-1=COMPLETE,dfrA14=COMPLETE,dfrA1=COMPLETE,gyrA_D87G=POINT,sul1=COMPLETE,tet(A)=COMPLETE	n/A	SAMN07375523	GCA_006121395.1	PDS000032463.145	PDT000227041.2
nonREP_GCA_009517075	nonREP	PDS00032463	2016-06	2017-10-20T04:37:58Z	United Kingdom: United Kingdom	clinical	human	Homo sapiens	n/A	aadA1=COMPLETE,aph(3')-Ia=COMPLETE,dfrA14=COMPLETE,gyrA_D87G=POINT,sul1=COMPLETE,tet(A)=COMPLETE	n/A	SAMN07812113	GCA_009517075.1	PDS000032463.145	PDT000253592.2
nonREP_GCA_009517335	nonREP	PDS00032463	2016-09	2017-10-20T08:38:41Z	United Kingdom: United Kingdom	clinical	human	Homo sapiens	n/A	aadA1=COMPLETE,gyrA_D87G=POINT,sul1=COMPLETE,tet(A)=COMPLETE	n/A	SAMN07812198	GCA_009517335.1	PDS000032463.145	PDT000253745.2
nonREP_GCA_009561275	nonREP	PDS0003948	2015-10	2017-10-20T08:38:58Z	United Kingdom: United Kingdom	clinical	human	Homo sapiens	n/A	aadA1=COMPLETE,gyrA_S83Y=POINT,sul1=COMPLETE,tet(A)=COMPLETE	n/A	SAMN07812312	GCA_009561275.1	PDS000003948.24	PDT000253819.2
nonREP_GCA_009545655	nonREP	PDS00032463	2016-02	2017-10-20T08:40:11Z	United Kingdom: United Kingdom	clinical	human	Homo sapiens	n/A	aadA1=COMPLETE,aph(3')-Ia=COMPLETE,dfrA14=COMPLETE,gyrA_D87G=POINT,sul1=COMPLETE,tet(A)=COMPLETE	n/A	SAMN07812830	GCA_009545655.1	PDS000032463.145	PDT000254115.2
nonREP_GCA_009545615	nonREP	PDS00032463	2016-11	2017-10-20T08:40:11Z	United Kingdom: United Kingdom	clinical	human	Homo sapiens	n/A	aadA1=COMPLETE,aph(3')-Ia=COMPLETE,dfrA14=COMPLETE,gyrA_D87G=POINT,sul1=COMPLETE,tet(A)=COMPLETE	n/A	SAMN07812836	GCA_009545615.1	PDS000032463.145	PDT000254116.2
nonREP_GCA_008532365	nonREP	PDS85033	2017-07	2017-10-20T09:39:50Z	USA	clinical	stool	n/A	n/A	n/A	n/A	SAMN07788939	GCA_008532365.1	PDS000085033.532	PDT000254154.2
nonREP_GCA_009541655	nonREP	PDS85033	2016-04	2017-10-21T04:39:48Z	United Kingdom: United Kingdom	clinical	human	Homo sapiens	n/A	n/A	n/A	SAMN07816224	GCA_009541655.1	PDS000085033.532	PDT000254545.2
nonREP_GCA_009543455	nonREP	PDS0003948	2015-06	2017-10-31T04:44:20Z	United Kingdom: United Kingdom	clinical	human	Homo sapiens	n/A	aadA1=COMPLETE,gyrA_S83Y=POINT,sul1=COMPLETE,tet(A)=COMPLETE	n/A	SAMN07946526	GCA_009543455.1	PDS000003948.24	PDT000259409.2
nonREP_GCA_009540275	nonREP	PDS00032463	2016-05	2017-11-01T04:42:54Z	United Kingdom: United Kingdom	clinical	human	Homo sapiens	n/A	aadA1=COMPLETE,aph(3')-Ia=COMPLETE,dfrA14=COMPLETE,gyrA_D87G=POINT,sul1=COMPLETE,tet(A)=COMPLETE	n/A	SAMN07956650	GCA_009540275.1	PDS000032463.145	PDT000259730.2
nonREP_GCA_006174185	nonREP	PDS85033	2017-09	2017-11-02T21:38:24Z	USA	clinical	n/A	n/A	n/A	n/A	n/A	SAMN07947770	GCA_006174185.1	PDS000085033.532	PDT000260486.2
nonREP_GCA_010128525	nonREP	PDS85033	2017-10	2017-11-15T00:34:44Z	USA	clinical	n/A	n/A	n/A	n/A	n/A	SAMN07976542	GCA_010128525.1	PDS000085033.532	PDT000264234.2
nonREP_GCA_011168155	nonREP	PDS0003948	2010	2018-01-10T19:46:14Z	Germany	n/A	food	n/A	n/A	aadA1=COMPLETE,gyrA_S83Y=POINT,sul1=COMPLETE,tet(A)=COMPLETE	n/A	SAMEA104394949	GCA_011168155.1	PDS000003948.24	PDT000277276.3
nonREP_GCA_010781835	nonREP	PDS0003948	2013	2018-01-10T19:46:15Z	Germany	n/A	animal	n/A	n/A	aadA1=COMPLETE,gyrA_S83Y=POINT,sul1=COMPLETE,tet(A)=COMPLETE	n/A	SAMEA104394953	GCA_010781835.1	PDS000003948.24	PDT000277280.3
nonREP_GCA_010154875	nonREP	PDS0003948	2015	2018-01-10T19:46:16Z	Germany	n/A	food	n/A	n/A	aadA1=COMPLETE,aadA1=PARTIAL_END_OF_CONTIG,gyrA_S83Y=POINT,sul1=COMPLETE,tet(A)=COMPLETE	n/A	SAMEA104394960	GCA_010154875.1	PDS000003948.24	PDT000277287.3
nonREP_GCA_011169225	nonREP	PDS0003948	2016	2018-01-10T19:46:22Z	Germany	n/A	animal	n/A	n/A	aadA1=COMPLETE,gyrA_S83Y=POINT,sul1=COMPLETE,tet(A)=COMPLETE	n/A	SAMEA104394981	GCA_011169225.1	PDS000003948.24	PDT000277308.3
nonREP_GCA_010164115	nonREP	PDS85033	2017-10	2018-01-18T16:58:00Z	USA	clinical	stool	Homo sapiens	n/A	n/A	n/A	SAMN08211506	GCA_010164115.1	PDS000085033.532	PDT000278813.2
nonREP_GCA_010175995	nonREP	PDS85033	2015-10	2018-01-22T18:41:13Z	USA	clinical	n/A	n/A	n/A	n/A	n/A	SAMN08383676	GCA_010175995.1	PDS000085033.532	PDT000280535.2
nonREP_GCA_006195555	nonREP	PDS85033	2017-12	2018-02-07T21:01:38Z	USA	clinical	n/A	n/A	n/A	n/A	n/A	SAMN08481475	GCA_006195555.1	PDS000085033.532	PDT000285595.2
nonREP_GCA_006268735	nonREP	PDS85033	2017-11	2018-03-14T14:43:54Z	USA	clinical	n/A	n/A	n/A	n/A	n/A	SAMN08709340	GCA_006268735.1	PDS000085033.532	PDT000294475.2
nonREP_GCA_006818765	nonREP	PDS85033	2018-03	2018-06-13T14:05:01Z	USA	clinical	n/A	n/A	n/A	n/A	n/A	SAMN09405469	GCA_006818765.1	PDS000085033.532	PDT000329281.1
nonREP_GCA_006212205	nonREP	PDS000174351	2010-12-07	2018-06-28T21:14:49Z	Peru	clinical	biological fluid or and tissue	Homo sapiens	n/A	aadA1=COMPLETE,aph(3')-Ia=COMPLETE,dfrA14=COMPLETE,gyrA_D87Y=POINT,sul1=COMPLETE,tet(A)=COMPLETE	n/A	SAMN08225212	GCA_006212205.1	PDS000193341.2	PDT000338403.1
nonREP_GCA_006211275	nonREP	PDS000174351	2010-10-02	2018-06-28T21:14:52Z	Peru	clinical	biological fluid or and tissue	Homo sapiens	n/A	aadA1=COMPLETE,aph(3')-Ia=COMPLETE,dfrA14=COMPLETE,gyrA_D87Y=POINT,sul1=COMPLETE,tet(A)=COMPLETE	n/A	SAMN07246489	GCA_006211275.1	PDS000193341.2	PDT000338414.1
nonREP_GCA_006211005	nonREP	PDS000174351	2010-09-30	2018-06-28T21:14:52Z	Peru	clinical	biological fluid or and tissue	Homo sapiens	n/A	aadA1=COMPLETE,aph(3')-Ia=COMPLETE,dfrA14=COMPLETE,gyrA_D87Y=POINT,sul1=COMPLETE,tet(A)=COMPLETE	n/A	SAMN07246490	GCA_006211005.1	PDS000193341.2	PDT000338415.1
nonREP_GCA_006211105	nonREP	PDS000174351	2010-06-12	2018-06-28T21:14:54Z	Peru	clinical	biological fluid or and tissue	Homo sapiens	n/A	aadA1=COMPLETE,aph(3')-Ia=COMPLETE,dfrA14=COMPLETE,gyrA_D87Y=POINT,sul1=COMPLETE,tet(A)=COMPLETE	n/A	SAMN07246694	GCA_006211105.1	PDS000193341.2	PDT000338424.1
nonREP_GCA_004187415	nonREP	PDS000174351	2011-11-07	2018-06-28T21:14:56Z	Peru	clinical	biological fluid or and tissue	Homo sapiens	n/A	aadA1=COMPLETE,aph(3')-Ia=COMPLETE,dfrA14=COMPLETE,gyrA_D87Y=POINT,sul1=COMPLETE,tet(A)=COMPLETE	n/A	SAMN07244623	GCA_004187415.1	PDS000193341.2	PDT000338432.1
nonREP_GCA_006211965	nonREP	PDS000174351	2012-09-10	2018-06-28T21:14:58Z	Peru	clinical	biological fluid or and tissue	Homo sapiens	n/A	aadA1=COMPLETE,aph(3')-Ia=COMPLETE,dfrA14=COMPLETE,gyrA_D87Y=POINT,sul1=COMPLETE,tet(A)=COMPLETE	n/A	SAMN07246454	GCA_006211965.1	PDS000193341.2	PDT000338441.1
nonREP_GCA_006332785	nonREP	PDS000174351	2011-02-04	2018-06-28T21:14:59Z	Peru	clinical	biological fluid or and tissue	Homo sapiens	n/A	aadA1=COMPLETE,aph(3')-Ia=COMPLETE,dfrA14=COMPLETE,gyrA_D87Y=POINT,sul1=COMPLETE,tet(A)=COMPLETE	n/A	SAMN07245368	GCA_006332785.1	PDS000193341.2	PDT000338445.1
nonREP_GCA_006292595	nonREP	PDS000174351	2010-06-04	2018-06-28T21:14:59Z	Peru	clinical	biological fluid or and tissue	Homo sapiens	n/A	aadA1=COMPLETE,aph(3')-Ia=COMPLETE,dfrA14=COMPLETE,gyrA_D87Y=POINT,sul1=COMPLETE,tet(A)=COMPLETE	n/A	SAMN08225218	GCA_006292595.1	PDS000193341.2	PDT000338447.1
nonREP_GCA_007243335	nonREP	PDS00032463	2016-07	2018-06-29T05:07:58Z	United Kingdom: United Kingdom	clinical	human	Homo sapiens	n/A	aadA1=COMPLETE,aph(3')-Ia=COMPLETE,dfrA14=COMPLETE,gyrA_D87G=POINT,sul1=COMPLETE,tet(A)=COMPLETE	n/A	SAMN09516235	GCA_007243335.1	PDS000032463.145	PDT000338612.1
nonREP_GCA_006292275	nonREP	PDS000174351	2010-01-04	2018-06-29T18:00:33Z	Peru	clinical	biological fluid or and tissue	Homo sapiens	n/A	aadA1=COMPLETE,dfrA14=COMPLETE,gyrA_D87Y=POINT,sul1=COMPLETE,tet(A)=COMPLETE	n/A	SAMN07244905	GCA_006292275.1	PDS000193341.2	PDT000338725.1
nonREP_GCA_006210625	nonREP	PDS000174351	2011-08-17	2018-06-29T18:00:34Z	Peru	clinical	biological fluid or and tissue	Homo sapiens	n/A	aph(3')-Ia=COMPLETE,blaCTX-M-15=COMPLETE,dfrA14=COMPLETE,gyrA_D87Y=POINT	n/A	SAMN07244541	GCA_006210625.1	PDS000193341.2	PDT000338734.1
nonREP_GCA_006210225	nonREP	PDS000174351	2012-05-03	2018-06-29T18:00:36Z	Peru	clinical	biological fluid or and tissue	Homo sapiens	n/A	aadA1=COMPLETE,aph(3')-Ia=COMPLETE,dfrA14=COMPLETE,gyrA_D87Y=POINT,sul1=COMPLETE,tet(A)=COMPLETE	n/A	SAMN07244790	GCA_006210225.1	PDS000193341.2	PDT000338744.1
nonREP_GCA_004189575	nonREP	PDS000174351	2011-06-24	2018-06-29T18:00:38Z	Peru	clinical	biological fluid or and tissue	Homo sapiens	n/A	aadA1=COMPLETE,aph(3')-Ia=COMPLETE,gyrA_D87Y=POINT,sul1=COMPLETE,tet(A)=COMPLETE	n/A	SAMN07244646	GCA_004189575.1	PDS000193341.2	PDT000338756.1
nonREP_GCA_006998965	nonREP	PDS00032463	2016-06	2018-07-06T05:57:23Z	United Kingdom: United Kingdom	clinical	human	Homo sapiens	n/A	aadA1=COMPLETE,aph(3')-Ia=COMPLETE,dfrA14=COMPLETE,gyrA_D87G=POINT,sul1=COMPLETE,tet(A)=COMPLETE	n/A	SAMN09608336	GCA_006998965.1	PDS000032463.145	PDT000341902.1
nonREP_GCA_007266845	nonREP	PDS00032463	2018-02	2018-07-10T13:00:32Z	United Kingdom: United Kingdom	environmental/other	food	Not available	n/A	aadA1=COMPLETE,aadA1=PARTIAL_END_OF_CONTIG,ant(3'')=HMM,aph(3')-Ia=COMPLETE,blaTEM-1=COMPLETE,dfrA14=COMPLETE,gyrA_D87G=POINT,lnu(G)=COMPLETE,sul1=COMPLETE,sul1=PARTIAL_END_OF_CONTIG,tet(A)=COMPLETE	n/A	SAMN09634230	GCA_007266845.1	PDS000032463.145	PDT000344030.1
nonREP_GCA_006984565	nonREP	PDS00032463	2018-06	2018-09-20T04:41:58Z	United Kingdom: United Kingdom	clinical	human	Homo sapiens	n/A	aadA1=COMPLETE,aph(3')-Ia=COMPLETE,dfrA14=COMPLETE,gyrA_D87G=POINT,sul1=COMPLETE,tet(A)=COMPLETE	n/A	SAMN10093780	GCA_006984565.1	PDS000032463.145	PDT000381475.1
nonREP_GCA_007354115	nonREP	PDS00032463	2018-11	2018-11-18T07:46:15Z	United Kingdom: United Kingdom	clinical	human	Homo sapiens	n/A	aadA1=COMPLETE,dfrA14=COMPLETE,gyrA_D87G=POINT,sul1=COMPLETE,tet(A)=COMPLETE	n/A	SAMN10437989	GCA_007354115.1	PDS000032463.145	PDT000408705.1
nonREP_GCA_007372345	nonREP	PDS00032463	2018-08	2018-12-13T07:44:42Z	United Kingdom: United Kingdom	clinical	human	Homo sapiens	n/A	aadA1=COMPLETE,gyrA_D87G=POINT,sul1=COMPLETE,tet(A)=COMPLETE	n/A	SAMN10586215	GCA_007372345.1	PDS000032463.145	PDT000416758.1
nonREP_GCA_005655115	nonREP	PDS85033	2018-09	2019-01-24T18:55:47Z	USA	clinical	n/A	n/A	n/A	n/A	n/A	SAMN10810424	GCA_005655115.1	PDS000085033.532	PDT000451341.1
nonREP_GCA_005830585	nonREP	PDS85033	2018-09	2019-01-31T18:01:11Z	USA	clinical	n/A	n/A	n/A	n/A	n/A	SAMN10851931	GCA_005830585.1	PDS000085033.532	PDT000457291.1
nonREP_GCA_007911145	nonREP	PDS00032463	2019-05	2019-05-19T04:49:20Z	United Kingdom: United Kingdom	clinical	human	Homo sapiens	n/A	aadA1=COMPLETE,aph(3')-Ia=COMPLETE,dfrA14=COMPLETE,gyrA_D87G=POINT,sul1=COMPLETE,tet(A)=COMPLETE	n/A	SAMN11773553	GCA_007911145.1	PDS000032463.145	PDT000503198.1
nonREP_GCA_006077375	nonREP	PDS85033	2019-05	2019-05-28T21:51:59Z	USA	clinical	n/A	n/A	n/A	n/A	n/A	SAMN11875097	GCA_006077375.1	PDS000085033.532	PDT000509198.1
nonREP_GCA_007874725	nonREP	PDS85033	n/A	2019-07-31T18:31:18Z	USA	clinical	n/A	n/A	n/A	n/A	n/A	SAMN12408205	GCA_007874725.1	PDS000085033.532	PDT000551239.1
nonREP_GCA_008339645	nonREP	PDS00032463	2019-08	2019-09-02T12:29:18Z	United Kingdom: United Kingdom	clinical	human	Homo sapiens	n/A	aadA1=COMPLETE,dfrA14=COMPLETE,gyrA_D87G=POINT,sul1=COMPLETE,tet(A)=COMPLETE	n/A	SAMN12670725	GCA_008339645.1	PDS000032463.145	PDT000578909.1
nonREP_GCA_009632955	nonREP	PDS0003948	2018	2019-10-13T20:31:00Z	Germany	n/A	food	n/A	n/A	aadA1=COMPLETE,gyrA_S83Y=POINT,sul1=COMPLETE,tet(A)=COMPLETE	n/A	SAMEA6057439	GCA_009632955.1	PDS000003948.24	PDT000606292.1
nonREP_GCA_009633555	nonREP	PDS0003948	2018	2019-10-13T20:31:02Z	Germany	n/A	animal	n/A	n/A	aadA1=COMPLETE,gyrA_S83Y=POINT,sul1=COMPLETE,tet(A)=COMPLETE	n/A	SAMEA6057450	GCA_009633555.1	PDS000003948.24	PDT000606303.1
nonREP_GCA_009619395	nonREP	PDS0003948	2018	2019-10-13T20:31:24Z	Germany	n/A	food	n/A	n/A	aadA1=COMPLETE,gyrA_S83Y=POINT,sul1=COMPLETE,tet(A)=COMPLETE	n/A	SAMEA6057564	GCA_009619395.1	PDS000003948.24	PDT000606410.1
nonREP_GCA_009634395	nonREP	PDS0003948	2018	2019-10-13T20:31:33Z	Germany	n/A	animal	n/A	n/A	aadA1=COMPLETE,gyrA_S83Y=POINT,sul1=COMPLETE,tet(A)=COMPLETE	n/A	SAMEA6057614	GCA_009634395.1	PDS000003948.24	PDT000606458.1
nonREP_GCA_015045115	nonREP	PDS0003948	2018	2019-10-13T20:32:01Z	Germany	n/A	food	n/A	n/A	aadA1=COMPLETE,gyrA_S83Y=POINT,sul1=COMPLETE,tet(A)=COMPLETE	n/A	SAMEA6057771	GCA_015045115.1	PDS000003948.24	PDT000606609.1
nonREP_GCA_009636895	nonREP	PDS0003948	2019	2019-10-13T20:32:20Z	Germany	n/A	animal	n/A	n/A	aadA1=COMPLETE,gyrA_S83Y=POINT,sul1=COMPLETE,tet(A)=COMPLETE	n/A	SAMEA6057868	GCA_009636895.1	PDS000003948.24	PDT000606704.1
nonREP_GCA_015046285	nonREP	PDS0003948	2018	2019-10-13T20:32:32Z	Germany	n/A	food	n/A	n/A	aadA1=COMPLETE,gyrA_S83Y=POINT,sul1=COMPLETE,tet(A)=COMPLETE	n/A	SAMEA6057926	GCA_015046285.1	PDS000003948.24	PDT000606759.1
nonREP_GCA_010295045	nonREP	PDS0003948	2018	2019-10-13T20:32:43Z	Germany	n/A	animal	n/A	n/A	aadA1=COMPLETE,gyrA_S83Y=POINT,sul1=COMPLETE,tet(A)=COMPLETE	n/A	SAMEA6057986	GCA_010295045.1	PDS000003948.24	PDT000606818.1
nonREP_GCA_009618835	nonREP	PDS0003948	2018	2019-10-13T20:33:41Z	Germany	n/A	environment	n/A	n/A	aadA1=COMPLETE,aadA1=PARTIAL_END_OF_CONTIG,ant(3'')=HMM,blaTEM-1=COMPLETE,gyrA_S83Y=POINT,lnu(G)=COMPLETE,sul1=COMPLETE,tet(A)=COMPLETE	n/A	SAMEA6058273	GCA_009618835.1	PDS000003948.24	PDT000607101.1
nonREP_GCA_009623995	nonREP	PDS0003948	2018	2019-10-13T20:33:46Z	Germany	n/A	food	n/A	n/A	aadA1=COMPLETE,gyrA_S83Y=POINT,sul1=COMPLETE,tet(A)=COMPLETE	n/A	SAMEA6058296	GCA_009623995.1	PDS000003948.24	PDT000607123.1
nonREP_GCA_009642935	nonREP	PDS0003948	2018	2019-10-13T20:34:16Z	Germany	n/A	food	n/A	n/A	aadA1=COMPLETE,gyrA_S83Y=POINT,sul1=COMPLETE,tet(A)=COMPLETE	n/A	SAMEA6058447	GCA_009642935.1	PDS000003948.24	PDT000607273.1
nonREP_GCA_011551875	nonREP	PDS85033	2019-06	2019-11-16T23:30:17Z	USA	clinical	n/A	n/A	n/A	n/A	n/A	SAMN13291958	GCA_011551875.1	PDS000085033.532	PDT000628651.1
nonREP_GCA_011229635	nonREP	PDS85033	2020-01	2020-02-04T15:11:56Z	USA	clinical	n/A	n/A	n/A	n/A	n/A	SAMN13979014	GCA_011229635.1	PDS000085033.532	PDT000677589.1
nonREP_GCA_013795075	nonREP	PDS85033	2020-04	2020-05-28T19:20:49Z	USA	clinical	n/A	n/A	n/A	n/A	n/A	SAMN15048641	GCA_013795075.1	PDS000085033.532	PDT000749533.1
nonREP_GCA_903970825	nonREP	PDS0003948	1992	2020-07-20T22:39:10Z	Germany	n/A	FLI	Broiler	n/A	aadA1=COMPLETE,gyrA_S83Y=POINT,sul1=COMPLETE,tet(A)=COMPLETE	n/A	SAMEA6562839	GCA_903970825.1	PDS000003948.24	PDT000794945.1
nonREP_GCA_013688475	nonREP	PDS85033	2020-06	2020-07-24T18:14:37Z	USA	clinical	n/A	n/A	n/A	n/A	n/A	SAMN15639459	GCA_013688475.1	PDS000085033.532	PDT000796080.1
nonREP_GCA_016110895	nonREP	PDS0003948	2015	2020-12-17T15:27:24Z	Germany	n/A	broiler	broiler	n/A	aadA1=COMPLETE,gyrA_S83Y=POINT,sul1=COMPLETE,tet(A)=COMPLETE	n/A	SAMEA6942538	GCA_016110895.1	PDS000003948.24	PDT000916652.1
nonREP_GCA_016110505	nonREP	PDS0003948	2016	2020-12-17T15:27:25Z	Germany	n/A	broiler	broiler	n/A	aadA1=COMPLETE,gyrA_S83Y=POINT,sul1=COMPLETE,tet(A)=COMPLETE	n/A	SAMEA6942543	GCA_016110505.1	PDS000003948.24	PDT000916657.1
nonREP_GCA_016110705	nonREP	PDS0003948	2014	2020-12-17T15:27:25Z	Germany	n/A	broiler	broiler	n/A	aadA1=COMPLETE,gyrA_S83Y=POINT,sul1=COMPLETE,tet(A)=COMPLETE	n/A	SAMEA6942536	GCA_016110705.1	PDS000003948.24	PDT000916658.1
nonREP_GCA_016141615	nonREP	PDS85033	2020-11	2020-12-19T09:26:44Z	USA	clinical	n/A	n/A	n/A	n/A	n/A	SAMN17084163	GCA_016141615.1	PDS000085033.532	PDT000917863.1
nonREP_GCA_016447725	nonREP	PDS000174351	2014-02-26	2020-12-31T06:16:51Z	Ecuador	environmental/other	caecum content	Gallus gallus domesticus	Ecuador	aadA1=COMPLETE,dfrA14=COMPLETE,gyrA_D87Y=POINT,sul1=COMPLETE,tet(A)=COMPLETE	n/A	SAMN17188875	GCA_016447725.1	PDS000193341.2	PDT000926233.1
nonREP_GCA_018389085	nonREP	PDS0003948	2021-05	2021-05-17T07:28:38Z	United Kingdom: United Kingdom	environmental/other	food	n/A	n/A	aadA1=COMPLETE,gyrA_S83Y=POINT,sul1=COMPLETE,tet(A)=COMPLETE	n/A	SAMN19228166	GCA_018389085.1	PDS000003948.24	PDT001039357.1
nonREP_GCA_018844695	nonREP	PDS00032463	2011-12	2021-06-11T03:28:08Z	United Kingdom	clinical	human	Homo sapiens	n/A	aadA1=COMPLETE,aph(3')-Ia=COMPLETE,dfrA14=COMPLETE,gyrA_D87G=POINT,sul1=COMPLETE,tet(A)=COMPLETE	n/A	SAMN19652511	GCA_018844695.1	PDS000032463.145	PDT001066347.1
nonREP_GCA_018844175	nonREP	PDS00032463	2009-03	2021-06-11T03:28:15Z	United Kingdom	clinical	human	Homo sapiens	n/A	aadA1=COMPLETE,aadA1=PARTIAL_END_OF_CONTIG,aph(3')-Ia=COMPLETE,dfrA14=COMPLETE,gyrA_D87G=POINT,sul1=COMPLETE,tet(A)=COMPLETE	n/A	SAMN19652445	GCA_018844175.1	PDS000032463.145	PDT001066371.1
nonREP_GCA_018844095	nonREP	PDS00032463	2010-02	2021-06-11T03:28:17Z	United Kingdom	clinical	human	Homo sapiens	n/A	aadA1=COMPLETE,gyrA_D87G=POINT,sul1=COMPLETE,tet(A)=COMPLETE	n/A	SAMN19652466	GCA_018844095.1	PDS000032463.145	PDT001066377.1
nonREP_GCA_018843835	nonREP	PDS00032463	2011-03	2021-06-11T03:28:19Z	United Kingdom	clinical	human	Homo sapiens	n/A	aadA1=COMPLETE,aph(3')-Ia=COMPLETE,dfrA14=COMPLETE,gyrA_D87G=POINT,sul1=COMPLETE,tet(A)=COMPLETE	n/A	SAMN19652496	GCA_018843835.1	PDS000032463.145	PDT001066387.1
nonREP_GCA_019692055	nonREP	PDS0003948	2021-08	2021-08-19T05:26:15Z	United Kingdom: United Kingdom	clinical	human	Homo sapiens	n/A	aadA1=COMPLETE,gyrA_S83Y=POINT,sul1=COMPLETE,tet(A)=COMPLETE	n/A	SAMN20849817	GCA_019692055.1	PDS000003948.24	PDT001111175.1
nonREP_GCA_019949495	nonREP	PDS00032463	2021-08	2021-09-13T11:29:37Z	United Kingdom: United Kingdom	clinical	human	Homo sapiens	n/A	aadA1=COMPLETE,aph(3')-Ia=COMPLETE,dfrA14=COMPLETE,gyrA_D87G=POINT,sul1=COMPLETE,tet(A)=COMPLETE	n/A	SAMN21396561	GCA_019949495.1	PDS000032463.145	PDT001128721.1
nonREP_GCA_020237305	nonREP	PDS85033	2021-09	2021-10-02T21:27:19Z	USA	clinical	n/A	n/A	n/A	n/A	n/A	SAMN21879917	GCA_020237305.1	PDS000085033.532	PDT001142103.1
nonREP_GCA_020409645	nonREP	PDS0003948	2021-09	2021-10-10T05:23:11Z	United Kingdom: United Kingdom	clinical	human	Homo sapiens	n/A	aadA1=COMPLETE,gyrA_S83Y=POINT,sul1=COMPLETE,tet(A)=COMPLETE	n/A	SAMN22183930	GCA_020409645.1	PDS000003948.24	PDT001147962.1
nonREP_GCA_021281065	nonREP	PDS00032463	2015-09	2021-12-24T09:36:07Z	United Kingdom: United Kingdom	clinical	human	Homo sapiens	n/A	aph(3')-Ia=COMPLETE,blaCTX-M-1=COMPLETE,dfrA14=COMPLETE,dfrA1=COMPLETE,gyrA_D87G=POINT,sul1=COMPLETE,tet(A)=COMPLETE	n/A	SAMN24369669	GCA_021281065.1	PDS000032463.145	PDT001211335.1
nonREP_GCA_022687285	nonREP	PDS85033	2022-03	2022-03-23T17:35:43Z	USA	clinical	n/A	n/A	n/A	n/A	n/A	SAMN26893963	GCA_022687285.1	PDS000085033.532	PDT001274677.1
nonREP_GCA_025621005	nonREP	PDS85033	2022-09	2022-10-07T20:52:46Z	USA	clinical	n/A	n/A	n/A	n/A	n/A	SAMN31208574	GCA_025621005.1	PDS000085033.532	PDT001446392.1
nonREP_GCA_016122915	nonREP	PDS00032463	2020-12	2022-12-13T20:53:09Z	United Kingdom: United Kingdom	clinical	human	Homo sapiens	n/A	aph(3')-Ia=COMPLETE,dfrA14=COMPLETE,dfrA1=COMPLETE,gyrA_D87G=POINT,sul1=COMPLETE,tet(A)=COMPLETE	n/A	SAMN17071986	GCA_016122915.2	PDS000032463.145	PDT001527336.1
nonREP_GCA_016346925	nonREP	PDS00032463	2020-12	2022-12-13T20:55:09Z	United Kingdom: United Kingdom	clinical	human	Homo sapiens	n/A	aph(3')-Ia=COMPLETE,blaCTX-M-1=COMPLETE,dfrA14=COMPLETE,dfrA1=COMPLETE,gyrA_D87G=POINT,sul1=COMPLETE,tet(A)=COMPLETE	n/A	SAMN17086464	GCA_016346925.2	PDS000032463.145	PDT001527337.1
nonREP_GCA_016140035	nonREP	PDS00032463	2020-12	2022-12-13T20:56:10Z	United Kingdom: United Kingdom	clinical	human	Homo sapiens	n/A	aph(3')-Ia=COMPLETE,blaCTX-M-1=COMPLETE,dfrA14=COMPLETE,dfrA1=COMPLETE,gyrA_D87G=POINT,sul1=COMPLETE,tet(A)=COMPLETE	n/A	SAMN17086604	GCA_016140035.2	PDS000032463.145	PDT001527338.1
nonREP_GCA_032783505	nonREP	PDS85033	2023	2023-06-22T20:59:02Z	USA	clinical	n/A	n/A	n/A	n/A	n/A	SAMN35801764	GCA_032783505.1	PDS000085033.532	PDT001785840.1
nonREP_GCA_032426485	nonREP	PDS85033	2023	2023-07-20T20:54:53Z	USA	clinical	n/A	n/A	n/A	n/A	n/A	SAMN36653448	GCA_032426485.1	PDS000085033.532	PDT001823526.1
nonREP_GCA_032715865	nonREP	PDS85033	n/A	2023-10-13T20:04:23Z	USA	clinical	n/A	n/A	n/A	n/A	n/A	SAMN37805592	GCA_032715865.1	PDS000085033.532	PDT001927311.1
nonREP_GCA_037997465	nonREP	PDS000174351	2012	2024-04-08T03:09:16Z	Peru: Lima	clinical	n/A	animal	n/A	aadA1=COMPLETE,aph(3')-Ia=COMPLETE,dfrA14=COMPLETE,gyrA_D87Y=POINT,sul1=COMPLETE,tet(A)=COMPLETE	n/A	SAMN33392626	GCA_037997465.1	PDS000193341.2	PDT002134541.1
nonREP_GCA_037997485	nonREP	PDS000174351	2010	2024-04-08T03:09:18Z	Peru: Lima	clinical	food	n/A	n/A	aadA1=COMPLETE,aph(3')-Ia=COMPLETE,dfrA14=COMPLETE,gyrA_D87Y=POINT,sul1=COMPLETE,tet(A)=COMPLETE	n/A	SAMN33392625	GCA_037997485.1	PDS000193341.2	PDT002134542.1
nonREP_GCA_037997505	nonREP	PDS000174351	2010	2024-04-08T03:09:22Z	Peru: Lima	clinical	food	n/A	n/A	aadA1=COMPLETE,aph(3')-Ia=COMPLETE,dfrA14=COMPLETE,gyrA_D87Y=POINT,sul1=COMPLETE,tet(A)=COMPLETE	n/A	SAMN33392624	GCA_037997505.1	PDS000193341.2	PDT002134543.1
nonREP_GCA_037997955	nonREP	PDS000174351	2010	2024-04-08T03:14:30Z	Peru: Lima	clinical	stool	Homo sapiens	n/A	aadA1=COMPLETE,dfrA14=COMPLETE,gyrA_D87Y=POINT,sul1=COMPLETE	n/A	SAMN33392593	GCA_037997955.1	PDS000193341.2	PDT002134566.1
nonREP_GCA_037998855	nonREP	PDS000174351	2010	2024-04-08T03:25:53Z	Peru: Lima	clinical	stool	Homo sapiens	n/A	aadA1=COMPLETE,aph(3')-Ia=COMPLETE,dfrA14=COMPLETE,gyrA_D87Y=POINT,sul1=COMPLETE,tet(A)=COMPLETE	n/A	SAMN33392556	GCA_037998855.1	PDS000193341.2	PDT002134610.1
nonREP_GCA_037998995	nonREP	PDS000174351	2010	2024-04-08T03:27:32Z	Peru: Lima	clinical	stool	Homo sapiens	n/A	aadA1=COMPLETE,aph(3')-Ia=COMPLETE,dfrA14=COMPLETE,gyrA_D87Y=POINT,sul1=COMPLETE	n/A	SAMN33392549	GCA_037998995.1	PDS000193341.2	PDT002134617.1
nonREP_GCA_038000625	nonREP	PDS000174351	2010	2024-04-08T03:46:57Z	Peru: Lima	clinical	stool	Homo sapiens	n/A	aadA1=COMPLETE,aph(3')-Ia=COMPLETE,dfrA14=COMPLETE,gyrA_D87Y=POINT,sul1=COMPLETE,tet(A)=COMPLETE	n/A	SAMN33392483	GCA_038000625.1	PDS000193341.2	PDT002134682.1
nonREP_GCA_038000665	nonREP	PDS000174351	2010	2024-04-08T03:47:12Z	Peru: Lima	clinical	stool	Homo sapiens	n/A	aadA1=COMPLETE,aph(3')-Ia=COMPLETE,dfrA14=COMPLETE,gyrA_D87Y=POINT,sul1=COMPLETE,tet(A)=COMPLETE	n/A	SAMN33392484	GCA_038000665.1	PDS000193341.2	PDT002134684.1
*SNP cluster represents the SNP cluster strains when they were selected for analysis based on Chen et al. 2024, mBio, 15(10):e0191324
**n/A means data was not available from NCBI Pathogen Detection

## Sheet: Sup. Table 2
Sup. Table 2. Data used in phylogenetic trees
Name	Group	Designated as REPJFX01 by CDC?$	Sequence Type	Isolation Location	Isolation Source	# of AMR classes	MDR status of isolate	pESI presence?*	presence of REP associated genes*
									tyrosine recombinase/ integrase**	psk toxin	parM	parA	integrase**	transcriptional regulator**	vapC	sig70	arsH	tyrosine recombinase/ integrase**	arsD	arsA	aacC(3)-IVa	aph(4)-Ia	IS903B family transposase **	IS6 family transposase**	Tn3 family transposase**	transcriptional regulator**	tonB	lysR	floR	istB**	IS91 family transposase**	lysozyme	bla-CTX-M-65	IS630 family transposase**	IS3 family transposase**	helicase**	transposase**
REP_GCA_008650035	US REP	yes	32	North America	animal	8	MDR	1	1	1	1	1	1	1	1	1	1	1	1	1	1	1	1	1	1	1	1	1	1	1	0	1	1	1	1	1	1
REP_GCA_008865745	US REP	yes	32	North America	animal	7	MDR	1	1	1	1	1	1	1	1	1	1	1	1	1	1	1	1	1	1	1	1	1	1	1	1	1	1	1	1	1	1
REP_GCA_006895425	US REP	yes	32	North America	clinical	8	MDR	1	1	1	1	1	1	1	1	1	1	1	1	1	1	1	1	1	1	1	1	1	1	1	0	1	1	1	1	1	1
REP_GCA_008990455	US REP	no	32	North America	food	7	MDR	1	1	1	1	1	1	1	1	1	1	1	1	1	1	1	1	1	1	1	1	1	1	1	1	1	1	1	1	0	1
REP_GCA_009092245	US REP	yes	32	North America	food	7	MDR	1	1	1	1	1	1	1	1	1	1	1	1	1	1	1	1	1	1	1	1	1	1	1	0	1	1	1	1	1	1
REP_GCA_009033545	US REP	yes	32	North America	animal	7	MDR	1	1	1	1	1	1	1	1	1	1	1	1	1	1	1	1	1	1	1	1	1	1	1	1	1	1	1	1	1	1
REP_GCA_009286105	US REP	no	32	North America	clinical	4	MDR	1	1	1	1	1	1	1	1	1	1	1	1	1	1	1	1	1	1	1	1	1	1	1	1	0	1	1	1	0	1
REP_GCA_007026035	US REP	no	32	North America	clinical	7	MDR	1	1	1	1	1	1	1	1	1	1	1	1	1	1	1	1	1	1	1	1	1	1	1	1	1	1	1	1	1	1
REP_GCA_007079725	US REP	yes	32	North America	clinical	4	MDR	1	1	1	1	1	1	1	1	1	1	1	1	1	0	0	0	0	0	1	0	0	0	0	0	1	0	1	1	1	1
REP_GCA_009579385	US REP	yes	32	North America	animal	7	MDR	1	1	1	1	1	1	1	1	1	1	1	1	1	1	1	1	1	1	1	1	0	0	0	1	1	1	1	1	1	1
REP_GCA_009589465	US REP	yes	32	North America	food	6	MDR	1	1	1	1	1	1	1	1	1	1	1	1	1	1	1	1	1	1	1	1	1	1	1	0	1	1	1	1	1	1
REP_GCA_009594345	US REP	yes	32	North America	food	8	MDR	1	1	1	1	1	1	1	1	1	1	1	1	1	1	1	1	1	1	1	1	1	1	1	1	1	1	1	1	1	1
REP_GCA_011591605	US REP	yes	32	North America	food	8	MDR	1	1	1	1	1	1	1	1	1	1	1	1	1	1	1	1	1	1	1	1	1	1	1	1	1	1	1	1	1	1
REP_GCA_010965485	US REP	yes	32	North America	food	6	MDR	1	1	1	1	1	1	1	1	1	1	1	1	1	1	1	1	1	1	1	1	1	1	1	0	1	1	0	1	1	1
REP_GCA_010872005	US REP	yes	32	North America	food	5	MDR	1	1	1	1	1	1	1	1	1	1	1	1	1	1	1	0	1	1	0	0	1	1	1	1	0	0	1	1	0	1
REP_GCA_006734945	US REP	yes	32	North America	clinical	6	MDR	1	1	1	1	1	1	1	1	1	1	1	1	1	1	1	1	1	1	1	1	1	1	1	1	0	1	1	1	0	1
REP_GCA_004282055	US REP	no	32	North America	food	5	MDR	1	1	1	1	1	1	1	1	0	0	1	0	0	0	0	0	0	0	1	0	0	0	0	0	1	0	1	1	1	1
REP_GCA_007351275	US REP	yes	32	North America	food	7	MDR	1	1	1	1	1	1	1	1	1	1	1	1	1	1	1	1	1	1	1	1	1	1	1	0	1	1	1	1	1	1
REP_GCA_006748585	US REP	no	32	North America	animal	6	MDR	1	1	1	1	1	1	1	1	1	1	1	1	1	1	1	1	1	1	1	1	1	1	1	1	1	1	1	1	1	1
REP_GCA_006748925	US REP	yes	32	North America	food	5	MDR	1	1	1	1	1	1	1	1	0	0	1	0	0	1	1	0	1	1	0	0	1	1	1	1	0	0	1	1	0	1
REP_GCA_006684065	US REP	yes	32	North America	food	5	MDR	1	1	1	1	1	1	1	1	1	1	1	1	1	1	1	0	1	1	1	0	1	1	1	1	1	0	1	1	1	1
REP_GCA_006809385	US REP	yes	32	North America	animal	4	MDR	1	1	1	0	0	0	0	0	0	0	0	0	0	0	0	1	0	0	0	0	0	0	0	0	0	0	1	1	0	1
REP_GCA_006751385	US REP	yes	32	North America	food	5	MDR	1	1	1	1	1	1	1	1	1	1	1	1	1	1	0	0	0	0	1	0	0	0	0	0	1	0	1	1	1	1
REP_GCA_006687405	US REP	yes	32	North America	food	5	MDR	1	1	1	1	1	1	1	1	1	1	1	1	1	1	1	1	1	1	1	1	1	1	1	0	1	1	1	1	1	1
REP_GCA_006688505	US REP	yes	32	North America	animal	5	MDR	1	1	1	1	1	1	1	1	0	0	1	0	0	1	1	1	1	1	1	0	1	1	1	1	1	0	1	1	1	1
REP_GCA_006752505	US REP	yes	32	North America	food	4	MDR	1	1	1	0	0	0	0	0	0	0	1	0	0	0	0	0	0	0	1	0	0	0	0	0	1	0	1	1	1	1
REP_GCA_006456865	US REP	no	32	North America	food	7	MDR	1	1	1	1	1	1	1	1	1	1	1	1	1	1	1	1	1	1	1	1	1	1	1	0	1	1	1	1	1	1
REP_GCA_006534615	US REP	yes	32	North America	clinical	6	MDR	1	1	1	1	1	1	1	1	1	1	1	1	1	1	1	1	1	1	1	1	0	0	0	1	1	1	0	1	1	1
REP_GCA_007691395	US REP	yes	32	North America	food	4	MDR	1	1	1	1	1	1	1	1	0	0	1	0	0	0	0	0	0	0	1	0	0	0	0	0	1	0	1	1	1	1
REP_GCA_007698055	US REP	yes	32	North America	clinical	6	MDR	1	1	1	1	1	1	1	1	1	1	1	1	1	1	1	1	1	1	1	0	1	1	1	0	1	1	0	1	1	1
REP_GCA_007862385	US REP	no	32	North America	food	7	MDR	1	1	1	1	1	1	1	1	1	1	1	1	1	1	1	1	1	1	1	1	1	1	1	1	1	1	1	1	1	1
REP_GCA_007977545	US REP	yes	32	North America	food	8	MDR	1	1	1	1	1	1	1	1	1	1	1	1	1	1	1	1	1	1	1	1	1	1	1	1	1	1	1	1	1	1
REP_GCA_007978225	US REP	yes	32	North America	food	6	MDR	1	1	1	1	1	1	1	0	0	0	1	0	0	1	1	1	1	1	0	1	1	1	1	1	0	0	1	1	0	1
REP_GCA_008782495	US REP	no	32	North America	food	6	MDR	1	1	1	1	1	1	1	1	1	1	1	1	1	1	1	1	1	1	1	1	1	1	1	1	1	1	0	1	1	1
REP_GCA_008773175	US REP	yes	32	North America	clinical	6	MDR	1	1	1	1	1	1	1	1	1	1	1	1	1	1	1	1	1	1	1	1	1	1	1	1	1	1	1	1	1	1
REP_GCA_008838265	US REP	yes	32	North America	food	6	MDR	1	1	1	1	1	1	1	1	1	1	1	1	1	1	1	1	1	1	0	1	1	1	1	1	0	1	1	1	0	1
REP_GCA_009003515	US REP	no	32	North America	food	5	MDR	1	1	1	1	1	1	1	1	1	1	1	1	1	0	0	0	0	0	1	0	0	0	0	0	1	0	1	1	1	1
REP_GCA_009090485	US REP	no	32	North America	food	4	MDR	1	1	1	1	1	1	1	1	1	1	1	1	1	0	0	0	0	0	1	0	0	0	0	0	1	0	0	1	1	1
REP_GCA_010984315	US REP	no	32	North America	food	4	MDR	1	1	1	1	1	1	1	1	1	1	1	1	1	0	0	0	0	0	1	0	0	0	0	0	1	0	0	1	1	1
REP_GCA_011476935	US REP	yes	32	North America	clinical	6	MDR	1	1	1	1	1	1	1	1	1	1	1	1	1	1	1	1	1	1	1	1	1	1	1	1	1	1	1	1	1	1
REP_GCA_010805945	US REP	yes	32	North America	food	5	MDR	1	1	1	1	1	1	1	1	1	1	1	1	1	0	0	1	0	0	0	0	0	0	0	0	0	1	1	1	0	1
REP_GCA_010443835	US REP	yes	32	North America	clinical	5	MDR	1	1	1	1	1	1	1	1	1	1	1	1	1	1	1	0	0	0	1	0	0	0	0	0	1	0	0	1	1	1
REP_GCA_011204075	US REP	yes	32	North America	food	6	MDR	1	1	1	1	1	1	1	1	1	1	1	1	1	1	1	1	1	1	1	1	1	1	1	1	1	1	1	1	1	1
REP_GCA_011208645	US REP	yes	32	North America	clinical	7	MDR	1	1	1	1	1	1	1	1	1	1	1	1	1	1	1	1	1	1	1	1	1	1	1	1	1	1	1	1	1	1
REP_GCA_011236815	US REP	no	32	North America	food	1	non MDR	1	1	1	1	1	1	1	1	1	1	1	1	1	0	0	0	0	0	1	0	0	0	0	0	1	0	1	1	1	0
REP_GCA_011248025	US REP	yes	32	North America	food	4	MDR	1	1	1	1	1	1	1	1	1	1	1	1	1	0	0	0	0	0	1	0	0	0	0	0	0	0	1	1	0	1
REP_GCA_011469975	US REP	no	32	North America	food	7	MDR	1	1	1	1	1	1	1	1	1	1	1	1	1	1	1	1	1	1	1	1	1	1	1	0	1	1	0	1	1	1
REP_GCA_011740955	US REP	yes	32	North America	clinical	6	MDR	1	1	1	1	1	1	1	1	1	1	1	1	1	0	0	1	0	0	1	1	0	0	0	0	0	1	1	1	1	1
REP_GCA_014581035	US REP	yes	32	North America	food	7	MDR	1	1	1	1	1	1	1	1	1	1	1	1	1	1	1	1	1	1	1	1	1	1	1	1	1	1	1	1	1	1
REP_GCA_013670675	US REP	yes	32	North America	clinical	6	MDR	1	1	1	1	1	1	1	1	1	1	1	1	1	1	1	1	1	1	1	1	0	0	0	1	1	1	1	1	1	1
REP_GCA_013615935	US REP	yes	32	North America	clinical	7	MDR	1	1	1	1	1	1	1	1	0	0	1	0	0	1	1	1	1	1	1	1	1	1	1	1	1	1	0	1	1	1
REP_GCA_014046715	US REP	no	32	North America	clinical	7	MDR	1	1	1	1	1	1	1	1	1	1	1	1	1	1	1	1	1	1	1	1	1	1	1	1	1	1	0	1	1	1
REP_GCA_014643955	US REP	yes	32	North America	clinical	5	MDR	1	1	1	1	1	1	1	1	1	1	1	1	1	1	1	1	1	1	1	1	1	1	1	1	1	1	1	1	1	1
REP_GCA_015013295	US REP	yes	32	North America	food	6	MDR	1	1	1	1	1	1	1	1	0	0	1	0	0	1	1	1	1	1	1	1	1	1	1	1	1	1	1	1	1	1
REP_GCA_014955725	US REP	yes	32	North America	clinical	6	MDR	1	1	1	1	1	1	1	1	1	1	1	1	1	1	1	1	1	1	1	1	1	1	1	1	1	1	1	1	1	1
REP_GCA_014958865	US REP	yes	32	North America	clinical	4	MDR	1	1	1	1	1	1	0	0	0	0	1	0	0	0	0	0	0	0	1	0	0	0	0	0	1	0	1	1	1	1
REP_GCA_015212585	US REP	yes	32	North America	clinical	6	MDR	1	0	1	1	1	1	1	1	1	1	1	1	1	1	1	1	1	1	1	1	1	1	1	1	1	1	1	1	1	1
REP_GCA_015928195	US REP	yes	32	North America	food	5	MDR	1	1	1	1	1	1	1	1	1	1	1	1	1	1	1	1	1	1	1	1	1	1	1	1	1	1	0	1	1	1
REP_GCA_017337285	US REP	yes	32	North America	animal	5	MDR	1	1	1	1	1	1	1	1	1	1	1	0	0	1	1	1	1	1	1	0	1	1	1	0	1	0	1	1	1	1
REP_GCA_017369055	US REP	yes	32	North America	food	8	MDR	1	1	1	1	1	1	1	1	1	1	1	1	1	1	1	1	1	1	1	1	1	1	1	0	1	1	1	1	1	1
REP_GCA_018482065	US REP	yes	32	North America	food	4	MDR	1	1	1	1	1	1	1	1	1	1	1	1	1	0	0	0	0	0	1	0	0	0	0	0	1	0	1	1	1	1
REP_GCA_018533285	US REP	yes	32	North America	clinical	7	MDR	1	1	1	1	1	1	0	0	0	0	1	0	0	1	1	1	1	1	1	1	1	1	1	0	1	1	0	1	1	1
REP_GCA_019287075	US REP	yes	32	North America	food	6	MDR	1	1	1	1	1	1	1	1	1	1	1	1	1	1	1	1	1	1	1	1	0	0	0	1	1	1	1	1	1	1
REP_GCA_019383075	US REP	yes	32	North America	food	4	MDR	1	1	1	1	1	1	1	1	1	1	1	1	1	0	0	0	0	0	1	0	0	0	0	0	1	0	1	1	1	1
REP_GCA_019657505	US REP	yes	32	North America	clinical	4	MDR	1	1	1	1	1	1	1	1	1	1	1	1	1	0	0	0	0	0	1	0	0	0	0	0	0	0	0	1	1	1
REP_GCA_020077465	US REP	yes	32	North America	food	4	MDR	1	1	1	1	1	1	1	1	1	1	1	1	0	0	0	0	0	0	1	0	0	0	0	0	1	0	1	1	1	1
REP_GCA_020271805	US REP	yes	32	North America	clinical	4	MDR	1	1	1	1	0	0	0	0	0	0	1	0	0	1	1	0	1	1	1	0	1	1	1	1	1	0	1	1	1	1
REP_GCA_020957515	US REP	yes	32	North America	clinical	8	MDR	1	1	1	1	1	1	0	0	0	0	1	0	0	1	1	1	1	1	1	1	1	1	1	0	0	1	1	1	0	1
REP_GCA_021149705	US REP	no	32	North America	food	2	non MDR	1	1	1	1	1	1	1	1	1	1	1	1	1	0	0	0	0	0	1	0	0	0	0	0	1	0	1	1	1	1
REP_GCA_021278585	US REP	yes	32	North America	food	6	MDR	1	1	1	1	1	1	1	1	1	1	1	1	1	1	1	1	1	1	1	1	1	1	1	0	1	1	0	1	1	1
REP_GCA_026945605	US REP	no	32	North America	food	5	MDR	1	1	1	1	1	1	0	0	0	0	1	0	0	1	1	0	1	1	1	0	0	0	0	1	1	0	1	1	1	1
REP_GCA_022362855	US REP	no	32	North America	food	6	MDR	1	1	1	1	1	1	1	1	1	1	1	1	1	0	0	1	0	0	1	1	0	0	0	0	0	1	0	1	1	1
REP_GCA_022381655	US REP	no	32	North America	food	4	MDR	1	1	1	1	1	1	0	0	0	0	1	0	0	0	0	0	0	0	1	0	0	0	0	0	1	0	1	1	1	0
REP_GCA_022421285	US REP	yes	32	North America	food	6	MDR	1	1	1	1	1	1	1	1	1	1	1	1	1	1	1	1	1	1	1	1	1	1	1	1	1	1	1	1	1	1
REP_GCA_022479005	US REP	yes	32	North America	clinical	7	MDR	1	1	1	1	1	1	1	1	1	1	1	1	1	1	1	1	1	1	1	1	1	1	1	1	1	1	0	1	1	1
REP_GCA_024242935	US REP	yes	32	North America	animal	1	non MDR	1	1	1	1	1	1	1	1	1	1	0	1	1	0	0	1	0	0	0	0	0	0	0	0	0	0	1	1	0	1
REP_GCA_024232755	US REP	yes	32	North America	clinical	4	MDR	1	1	1	1	1	1	1	1	1	1	1	1	1	0	0	0	0	0	1	0	0	0	0	0	1	0	0	1	1	1
REP_GCA_025089165	US REP	no	32	North America	clinical	6	MDR	1	1	1	1	1	1	1	1	1	1	1	1	1	1	1	1	1	1	1	1	0	0	0	1	1	1	1	1	1	1
REP_GCA_025350155	US REP	yes	32	North America	animal	5	MDR	1	1	1	0	0	0	0	0	0	0	1	0	0	1	1	0	1	1	1	0	0	0	0	1	1	0	1	1	1	1
REP_GCA_025400475	US REP	yes	32	North America	food	5	MDR	1	1	1	1	1	1	1	1	1	1	1	1	1	1	1	1	1	1	1	1	0	0	0	1	1	1	1	1	0	1
REP_GCA_025554895	US REP	yes	32	North America	food	4	MDR	1	1	1	1	1	1	1	1	1	1	1	1	1	1	1	1	1	1	0	0	0	0	0	1	0	0	1	1	0	1
REP_GCA_027099535	US REP	yes	32	North America	food	4	MDR	1	1	1	1	1	1	1	1	1	1	1	1	1	1	1	0	0	0	1	0	0	0	0	0	1	0	1	1	1	1
REP_GCA_028573265	US REP	yes	32	North America	clinical	5	MDR	1	1	1	1	1	1	1	1	0	0	1	0	0	1	1	1	1	1	1	0	1	1	1	1	1	0	0	1	1	1
REP_GCA_029221185	US REP	no	32	North America	animal	4	MDR	1	1	1	1	1	1	1	1	1	1	1	0	0	0	0	0	0	0	1	0	0	0	0	0	1	0	1	1	1	0
REP_GCA_029323975	US REP	yes	32	North America	food	7	MDR	1	1	1	1	1	1	1	1	1	1	1	1	1	1	1	1	1	1	1	1	1	1	1	1	1	1	1	1	1	1
REP_GCA_029725955	US REP	yes	32	North America	clinical	4	MDR	1	1	1	1	1	1	1	1	1	1	1	1	1	0	0	0	0	0	1	0	0	0	0	0	0	0	1	1	0	1
REP_GCA_033757895	US REP	yes	32	North America	animal	4	MDR	1	1	1	1	1	1	1	0	0	0	1	0	0	1	1	0	1	1	1	0	0	0	0	1	1	0	1	1	1	1
REP_GCA_033372495	US REP	yes	32	North America	clinical	5	MDR	1	1	1	1	1	1	1	1	0	0	1	0	0	1	1	1	1	1	0	1	1	1	1	1	0	0	1	1	0	1
REP_GCA_032587535	US REP	yes	32	North America	food	4	MDR	1	0	0	0	0	0	0	0	0	0	1	0	0	1	1	1	1	1	0	0	1	1	1	1	0	0	1	1	1	1
REP_GCA_032543905	US REP	yes	32	North America	clinical	5	MDR	1	1	1	1	1	1	0	0	0	0	1	0	0	0	0	0	0	0	1	0	0	0	0	0	1	0	1	1	1	1
REP_GCA_031465975	US REP	yes	32	North America	clinical	4	MDR	1	1	1	0	0	0	0	0	0	0	1	0	0	0	0	1	0	0	0	0	0	0	0	0	0	0	1	1	0	1
REP_GCA_034671425	US REP	yes	32	North America	animal	4	MDR	1	1	1	1	1	1	1	1	1	1	1	1	1	0	0	0	0	0	1	0	0	0	0	0	1	0	1	1	1	1
REP_GCA_034261555	US REP	yes	32	North America	clinical	5	MDR	1	1	1	1	1	1	1	1	1	1	1	1	1	0	0	1	0	0	1	1	0	0	0	0	1	1	1	1	1	1
REP_GCA_034839395	US REP	yes	32	North America	clinical	3	MDR	1	1	1	1	1	1	1	1	1	1	1	1	1	1	1	0	0	0	1	0	0	0	0	0	1	0	1	1	1	1
REP_GCA_034562135	US REP	yes	32	North America	food	5	MDR	1	1	1	1	1	1	1	1	1	1	1	1	1	0	0	0	0	0	1	0	0	0	0	0	1	0	1	1	1	1
REP_GCA_035923925	US REP	yes	32	North America	clinical	8	MDR	1	1	1	1	1	1	1	1	1	1	1	1	1	1	1	1	1	1	1	1	1	1	1	1	1	1	0	1	1	1
REP_GCA_037257165	US REP	yes	32	North America	clinical	4	MDR	1	1	1	1	1	1	1	1	0	0	1	0	0	1	1	0	1	0	1	0	0	0	0	0	1	0	0	1	1	1
REP_GCA_039525625	US REP	yes	32	North America	clinical	2	non MDR	1	1	1	1	1	1	1	1	1	1	1	1	1	0	0	1	0	0	1	1	0	0	0	0	1	1	1	1	1	1
REP_GCA_039628285	US REP	yes	32	North America	food	5	MDR	1	1	1	0	0	0	0	0	0	0	1	0	0	0	0	0	0	0	1	0	0	0	0	0	1	0	1	1	1	1
REP_GCA_040873945	US REP	yes	32	North America	food	4	MDR	1	1	1	1	1	1	1	0	0	0	0	0	0	0	0	0	0	0	0	0	0	0	0	0	0	0	1	1	0	1
SA_REP_GCA_008928105	South America REP	no	32	South America	clinical	7	MDR	1	1	1	1	1	1	1	1	1	1	1	1	1	1	1	1	1	1	1	1	1	1	1	1	0	1	1	1	0	1
SA_REP_GCA_008928145	South America REP	no	32	South America	clinical	8	MDR	1	1	1	1	1	1	1	1	1	1	1	1	1	1	1	1	1	1	1	1	1	1	1	0	0	1	1	1	0	1
SA_REP_GCA_008928485	South America REP	no	32	South America	clinical	8	MDR	1	1	1	1	1	1	1	1	1	1	1	1	1	1	1	1	1	1	1	1	1	1	1	0	1	1	0	1	1	1
SA_REP_GCA_008928465	South America REP	no	32	South America	clinical	8	MDR	1	1	1	1	1	1	1	1	1	1	1	1	1	1	1	1	1	1	1	1	1	1	1	1	1	1	1	1	1	1
SA_REP_GCA_005970585	South America REP	no	32	South America	clinical	8	MDR	1	1	1	1	1	1	1	1	1	1	1	1	1	1	1	1	1	1	1	1	1	1	1	1	1	1	1	1	1	1
SA_REP_GCA_008926475	South America REP	no	32	South America	clinical	7	MDR	1	1	1	1	1	1	1	1	1	1	1	1	1	1	1	1	1	1	1	1	1	1	1	1	1	1	1	1	1	1
SA_REP_GCA_004187315	South America REP	no	32	South America	clinical	7	MDR	1	1	1	1	1	1	1	1	1	1	1	1	1	1	1	1	1	1	1	1	1	1	1	0	1	1	1	1	1	1
SA_REP_GCA_003873895	South America REP	no	32	South America	clinical	8	MDR	1	1	1	1	1	1	1	1	1	1	1	1	1	1	1	1	1	1	1	1	1	1	1	0	1	1	1	1	1	1
SA_REP_GCA_006211385	South America REP	no	32	South America	clinical	8	MDR	1	1	1	1	1	1	1	1	1	1	1	1	1	1	1	1	1	1	1	1	1	1	1	0	1	1	0	1	1	1
SA_REP_GCA_007908465	South America REP	no	32	South America	clinical	8	MDR	1	1	1	1	1	1	1	1	1	1	1	1	1	1	1	1	1	1	1	1	1	1	1	0	1	1	0	1	1	1
SA_REP_GCA_006211825	South America REP	no	32	South America	clinical	8	MDR	1	1	1	1	1	1	1	1	1	1	1	1	1	1	1	1	1	1	1	1	1	1	1	0	1	1	0	1	1	1
SA_REP_GCA_006213085	South America REP	no	32	South America	animal	7	MDR	1	1	1	1	1	1	1	1	1	1	1	1	1	1	1	1	1	1	1	1	1	1	1	1	1	1	1	1	1	1
SA_REP_GCA_005645375	South America REP	no	32	South America	animal	7	MDR	1	1	1	1	1	1	1	1	1	1	1	1	1	1	1	1	1	1	1	1	1	1	1	1	1	1	0	1	1	1
SA_REP_GCA_005857845	South America REP	no	32	South America	environmental	7	MDR	1	1	1	1	1	1	1	1	1	1	1	1	1	1	1	1	1	1	1	1	1	1	1	0	1	1	1	1	1	1
SA_REP_GCA_006483745	South America REP	no	32	South America	animal	6	MDR	1	1	1	1	1	1	1	1	1	1	1	1	1	1	1	1	1	1	1	1	1	1	1	0	1	1	1	1	1	1
SA_REP_GCA_006484725	South America REP	no	32	South America	animal	6	MDR	1	1	1	1	1	1	1	1	1	1	1	1	1	1	1	1	1	1	1	1	1	1	1	0	1	0	1	1	1	1
SA_REP_GCA_006483725	South America REP	no	32	South America	animal	8	MDR	1	1	1	1	1	1	1	1	1	1	1	1	1	1	1	1	1	1	1	1	1	1	1	0	1	1	1	1	1	1
SA_REP_GCA_006483865	South America REP	no	32	South America	animal	6	MDR	1	1	1	1	1	1	1	1	1	1	1	1	1	1	1	1	1	1	1	1	1	1	1	0	1	0	1	1	1	1
SA_REP_GCA_011591865	South America REP	no	32	South America	environmental	8	MDR	1	1	1	1	1	1	1	1	1	1	1	1	1	1	1	1	1	1	1	1	1	1	1	1	1	1	1	1	0	1
SA_REP_GCA_011611225	South America REP	no	32	South America	environmental	8	MDR	1	1	1	1	1	1	1	1	1	1	1	1	1	1	1	1	1	1	1	1	1	1	1	1	1	1	0	1	0	1
SA_REP_GCA_011219205	South America REP	no	32	South America	environmental	6	MDR	1	1	1	1	1	1	1	1	1	1	1	1	1	1	1	1	1	1	1	1	1	1	1	1	1	1	1	1	1	1
SA_REP_GCA_011219835	South America REP	no	32	South America	environmental	7	MDR	1	1	1	1	1	1	1	1	1	1	1	1	1	1	1	1	1	1	1	1	1	1	1	0	1	1	1	1	1	1
SA_REP_GCA_011360545	South America REP	no	32	South America	environmental	7	MDR	1	1	1	1	1	1	1	1	1	1	1	1	1	1	1	1	1	1	1	1	1	1	1	1	1	1	1	1	1	0
SA_REP_GCA_012272295	South America REP	no	32	South America	clinical	8	MDR	1	1	1	1	1	1	1	1	1	1	1	1	1	1	1	1	1	1	1	1	1	1	1	1	0	1	1	0	0	0
SA_REP_GCA_012272375	South America REP	no	32	South America	clinical	8	MDR	1	1	1	1	1	1	1	1	1	1	1	1	1	1	1	1	1	1	1	1	1	1	1	1	0	1	1	0	1	1
SA_REP_GCA_012939865	South America REP	no	32	South America	clinical	7	MDR	1	1	1	1	1	1	1	1	1	1	1	1	1	1	1	1	1	1	1	1	1	1	1	1	0	1	1	1	0	1
SA_REP_GCA_013568395	South America REP	no	32	South America	animal	8	MDR	1	1	1	1	1	1	1	1	1	1	1	1	1	1	1	1	1	1	1	1	1	1	1	1	1	1	0	1	1	1
SA_REP_GCA_013576275	South America REP	no	32	South America	animal	5	MDR	1	1	1	1	1	1	1	1	1	1	1	1	1	1	1	0	1	1	1	0	1	1	1	1	1	0	1	1	1	1
SA_REP_GCA_013568125	South America REP	no	32	South America	animal	5	MDR	1	1	1	1	1	1	1	1	1	1	1	1	1	0	0	0	0	0	1	0	0	0	0	0	1	0	1	1	1	1
SA_REP_GCA_013567535	South America REP	no	32	South America	animal	7	MDR	1	1	1	1	1	1	1	1	1	1	1	1	1	1	1	1	1	1	1	1	1	1	1	1	1	1	1	1	1	1
SA_REP_GCA_013567895	South America REP	no	32	South America	animal	5	MDR	1	1	1	1	1	1	1	1	1	1	1	1	1	1	1	0	1	1	1	0	1	1	1	0	1	0	1	1	1	1
SA_REP_GCA_013440715	South America REP	no	32	South America	animal	5	MDR	1	1	1	1	1	1	1	1	1	1	1	1	1	0	0	1	0	0	1	1	0	0	0	0	1	1	1	1	1	1
SA_REP_GCA_013440635	South America REP	no	32	South America	animal	7	MDR	1	1	1	1	1	1	1	1	1	1	1	1	1	1	1	1	1	1	1	1	1	1	1	0	1	1	1	1	1	1
SA_REP_GCA_014272065	South America REP	no	32	South America	animal	7	MDR	1	1	1	1	1	1	1	1	1	1	1	1	1	1	1	1	1	1	1	1	1	1	1	1	1	1	1	1	1	1
SA_REP_GCA_014271865	South America REP	no	32	South America	animal	8	MDR	1	1	1	1	1	1	1	1	1	1	1	1	1	1	1	1	1	1	1	1	1	1	1	1	1	1	1	1	1	1
SA_REP_GCA_014272045	South America REP	no	32	South America	animal	5	MDR	1	1	1	1	1	1	1	1	1	1	1	1	1	0	0	0	0	0	1	0	0	0	0	0	0	0	1	1	1	1
SA_REP_GCA_014272445	South America REP	no	32	South America	animal	6	MDR	1	1	1	1	1	1	1	1	1	1	1	1	1	1	1	1	1	1	1	1	1	1	1	1	1	1	1	1	1	1
SA_REP_GCA_016448685	South America REP	no	32	South America	environmental	5	MDR	1	1	1	1	1	1	1	1	1	1	1	1	1	0	0	1	0	0	1	0	0	0	0	0	1	1	1	1	0	1
SA_REP_GCA_019816605	South America REP	no	32	South America	clinical	8	MDR	1	1	1	1	1	1	1	1	1	1	1	1	1	1	1	1	1	1	1	1	1	1	1	1	1	1	0	1	1	1
SA_REP_GCA_019830145	South America REP	no	32	South America	animal	8	MDR	1	1	1	1	1	1	1	1	1	1	1	1	1	1	1	1	1	1	1	1	1	1	1	1	1	1	1	1	1	1
SA_REP_GCA_019817885	South America REP	no	32	South America	animal	6	MDR	1	1	1	1	1	1	1	1	0	0	1	0	0	1	1	1	1	1	1	1	1	1	1	1	1	1	1	1	1	1
SA_REP_GCA_020868325	South America REP	no	32	South America	animal	7	MDR	1	1	1	1	1	1	1	1	1	1	1	1	1	1	1	1	1	1	1	1	1	1	1	1	1	1	1	1	1	1
SA_REP_GCA_020867745	South America REP	no	32	South America	animal	7	MDR	1	1	1	1	1	1	1	1	1	1	1	1	1	1	1	1	1	1	1	1	1	1	1	1	1	1	1	1	1	1
SA_REP_GCA_020867585	South America REP	no	32	South America	animal	5	MDR	1	1	1	1	1	1	1	1	1	1	1	1	1	0	0	1	0	0	1	1	0	0	0	0	0	0	1	1	0	1
SA_REP_GCA_020867565	South America REP	no	32	South America	animal	8	MDR	1	1	1	1	1	1	1	1	1	1	1	1	1	1	1	1	1	1	1	1	1	1	1	0	1	1	1	1	1	1
SA_REP_GCA_020867425	South America REP	no	32	South America	animal	7	MDR	1	1	1	1	1	1	1	1	1	1	1	1	1	1	1	1	1	1	1	1	1	1	1	1	1	1	0	1	1	1
SA_REP_GCA_021344065	South America REP	no	32	South America	clinical	7	MDR	1	1	1	1	1	1	1	1	1	1	1	1	1	0	0	1	0	0	1	1	0	0	0	0	1	1	1	1	1	1
SA_REP_GCA_021395095	South America REP	no	32	South America	clinical	7	MDR	1	1	1	0	0	0	0	0	0	0	1	0	0	1	1	1	1	1	1	1	1	1	1	1	1	1	1	1	1	1
SA_REP_GCA_021690735	South America REP	no	32	South America	animal	8	MDR	1	1	1	1	1	1	1	1	1	1	1	1	1	1	1	1	1	1	1	1	1	1	1	0	1	1	1	1	1	1
SA_REP_GCA_021691095	South America REP	no	32	South America	environmental	4	MDR	1	1	1	1	1	1	1	1	1	1	1	1	1	1	1	1	1	1	1	1	0	0	0	1	1	1	0	1	1	1
SA_REP_GCA_022895105	South America REP	no	32	South America	environmental	8	MDR	1	1	1	1	1	1	1	1	0	0	1	0	0	1	1	1	1	1	1	1	1	1	1	1	1	1	1	1	1	1
SA_REP_GCA_022895035	South America REP	no	32	South America	environmental	8	MDR	1	1	1	1	1	1	1	1	0	0	1	0	0	1	1	1	1	1	1	1	1	1	1	1	1	1	1	1	1	1
SA_REP_GCA_022895015	South America REP	no	32	South America	environmental	8	MDR	1	1	1	1	1	1	1	1	0	0	1	0	0	1	1	1	1	1	1	1	1	1	1	0	1	1	0	1	1	1
SA_REP_GCA_022894415	South America REP	no	32	South America	environmental	5	MDR	1	1	1	1	1	1	1	1	1	1	1	1	1	0	0	0	0	0	1	0	0	0	0	0	1	0	1	1	0	1
SA_REP_GCA_025557195	South America REP	no	32	South America	environmental	6	MDR	1	1	1	1	1	1	1	1	1	1	1	1	1	1	1	0	1	1	1	0	1	1	1	1	1	1	1	1	1	1
SA_REP_GCA_025556675	South America REP	no	32	South America	environmental	8	MDR	1	1	1	1	1	1	1	1	1	1	1	1	1	1	1	1	1	1	1	1	1	1	1	0	1	1	1	1	1	1
SA_REP_GCA_025554075	South America REP	no	32	South America	environmental	7	MDR	1	1	1	1	1	1	1	1	1	1	1	1	1	1	1	1	1	1	1	1	1	1	1	0	1	1	0	1	1	1
SA_REP_GCA_025553955	South America REP	no	32	South America	environmental	7	MDR	1	1	1	1	1	1	1	1	1	1	1	1	1	1	1	1	1	1	1	1	1	1	1	0	1	1	1	1	1	1
SA_REP_GCA_025553815	South America REP	no	32	South America	environmental	6	MDR	1	1	1	0	0	0	0	0	0	0	1	0	0	1	1	1	1	1	1	1	1	1	1	1	1	1	1	1	1	1
SA_REP_GCA_025553055	South America REP	no	32	South America	environmental	4	MDR	1	1	1	1	1	1	1	1	1	1	1	1	1	0	0	0	0	0	1	0	0	0	0	0	1	0	1	1	1	1
SA_REP_GCA_025553415	South America REP	no	32	South America	environmental	7	MDR	1	1	1	1	1	1	1	1	1	1	1	1	1	1	1	1	1	1	1	1	1	1	1	0	1	1	1	1	1	1
SA_REP_GCA_025834295	South America REP	no	32	South America	environmental	7	MDR	1	1	1	1	1	1	1	1	1	1	1	1	1	1	1	1	1	1	1	1	1	1	1	1	1	1	1	1	1	1
SA_REP_GCA_025834975	South America REP	no	32	South America	environmental	7	MDR	1	1	1	1	1	1	1	1	1	1	1	1	1	1	1	1	1	1	1	1	1	1	1	1	1	1	1	1	1	1
SA_REP_GCA_025945205	South America REP	no	32	South America	environmental	5	MDR	1	1	1	1	1	1	1	0	0	0	1	0	0	1	1	0	1	1	1	0	1	1	1	0	1	0	1	1	1	1
SA_REP_GCA_028046005	South America REP	no	32	South America	environmental	5	MDR	1	1	1	1	1	1	1	1	1	1	1	1	1	0	0	0	0	0	1	0	0	0	0	0	1	0	1	1	1	1
SA_REP_GCA_028051885	South America REP	no	32	South America	environmental	8	MDR	1	1	1	1	1	1	1	1	1	1	1	1	1	1	1	1	1	1	1	1	1	1	1	0	1	1	0	1	1	1
SA_REP_GCA_028043455	South America REP	no	32	South America	environmental	6	MDR	1	1	1	1	1	1	1	1	1	1	1	1	1	1	1	1	1	1	1	1	1	1	1	0	1	1	0	1	1	1
SA_REP_GCA_028534535	South America REP	no	32	South America	animal	7	MDR	1	1	1	1	1	1	1	1	1	1	1	1	1	1	1	0	1	1	1	1	1	1	1	0	1	1	0	1	1	1
SA_REP_GCA_028534415	South America REP	no	32	South America	environmental	4	MDR	1	1	1	1	1	1	1	1	1	1	1	1	1	0	0	0	0	0	1	0	0	0	0	0	1	0	0	1	1	1
SA_REP_GCA_028538615	South America REP	no	32	South America	animal	7	MDR	1	1	1	1	1	1	1	1	1	1	1	1	1	1	1	1	1	1	1	1	1	1	1	0	1	1	1	1	1	1
SA_REP_GCA_028657815	South America REP	no	32	South America	animal	8	MDR	1	1	1	1	1	1	1	1	1	1	1	1	1	1	1	1	1	1	1	1	1	1	1	0	0	1	1	1	1	1
SA_REP_GCA_028643505	South America REP	no	32	South America	environmental	7	MDR	1	1	0	0	0	0	0	0	0	0	1	0	0	1	1	1	1	1	1	1	1	1	1	1	1	1	1	1	1	1
SA_REP_GCA_028643425	South America REP	no	32	South America	environmental	7	MDR	1	1	1	1	1	1	1	1	1	1	1	1	1	1	1	1	1	1	1	1	1	1	1	0	1	1	1	1	1	1
SA_REP_GCA_028643325	South America REP	no	32	South America	animal	4	MDR	1	1	1	1	1	1	1	1	1	1	1	1	1	0	0	0	0	0	1	0	0	0	0	0	1	0	0	1	1	1
SA_REP_GCA_028643235	South America REP	no	32	South America	environmental	6	MDR	1	1	1	1	1	1	1	0	0	0	1	0	0	1	1	0	1	1	1	0	1	1	1	0	1	0	1	1	0	1
SA_REP_GCA_028644785	South America REP	no	32	South America	environmental	8	MDR	1	1	1	1	1	1	1	1	1	1	1	1	1	1	1	1	1	1	1	1	1	1	1	1	1	1	1	1	1	1
SA_REP_GCA_028643055	South America REP	no	32	South America	environmental	5	MDR	1	1	1	1	1	1	1	1	1	1	1	1	1	0	0	0	0	0	1	0	0	0	0	0	1	0	1	1	1	1
SA_REP_GCA_028887205	South America REP	no	32	South America	environmental	7	MDR	1	1	1	1	1	1	1	1	1	1	1	1	1	1	1	1	1	1	1	1	1	1	1	0	1	1	1	1	1	1
SA_REP_GCA_029097425	South America REP	no	32	South America	environmental	5	MDR	1	1	1	1	1	1	1	1	1	1	1	1	1	1	1	0	1	1	1	0	0	0	1	1	1	0	1	1	1	1
SA_REP_GCA_029098805	South America REP	no	32	South America	environmental	8	MDR	1	1	1	1	1	1	1	1	1	1	1	1	1	1	1	1	1	1	1	1	1	1	1	0	1	1	0	1	1	1
SA_REP_GCA_029098545	South America REP	no	32	South America	environmental	8	MDR	1	1	1	1	1	1	1	1	1	1	1	1	1	1	1	1	1	1	1	1	1	1	1	0	1	1	0	1	1	1
SA_REP_GCA_029745575	South America REP	no	32	South America	environmental	7	MDR	1	1	1	1	1	1	1	1	1	1	1	1	1	1	1	1	1	1	1	0	1	1	1	0	0	1	1	1	0	1
SA_REP_GCA_029752755	South America REP	no	32	South America	environmental	6	MDR	1	1	1	1	1	1	1	1	1	1	1	1	1	1	1	0	1	1	1	0	1	1	1	0	1	0	1	1	1	1
SA_REP_GCA_033677345	South America REP	no	32	South America	food	7	MDR	1	1	1	0	0	0	0	0	0	0	1	0	0	1	1	1	1	1	1	1	1	1	1	0	1	1	0	1	1	0
SA_REP_GCA_037997725	South America REP	no	32	South America	clinical	8	MDR	1	1	1	1	1	1	1	1	1	1	1	1	1	1	1	1	1	1	1	1	1	1	1	1	1	1	1	0	1	0
SA_REP_GCA_037997825	South America REP	no	32	South America	clinical	6	MDR	1	1	1	1	1	1	1	1	1	1	1	1	1	1	1	0	1	1	1	0	1	1	1	1	1	0	1	0	1	0
SA_REP_GCA_037997865	South America REP	no	32	South America	clinical	8	MDR	1	1	1	1	1	1	1	1	1	1	1	1	1	1	1	1	1	1	1	1	1	1	1	1	1	1	1	1	1	0
SA_REP_GCA_037998155	South America REP	no	32	South America	clinical	8	MDR	1	1	1	1	1	1	1	1	1	1	1	1	1	1	1	1	1	1	1	1	1	1	1	1	1	1	1	0	1	0
SA_REP_GCA_037998895	South America REP	no	32	South America	clinical	8	MDR	1	1	1	1	1	1	1	1	1	1	1	1	1	1	1	1	1	1	1	1	1	1	1	1	1	1	1	0	1	1
SA_REP_GCA_038000805	South America REP	no	32	South America	clinical	5	MDR	1	1	1	1	1	1	1	0	0	0	1	0	0	0	0	0	0	0	1	0	0	0	0	0	1	0	1	1	1	0
SA_REP_GCA_038001045	South America REP	no	32	South America	clinical	5	MDR	1	1	1	1	1	1	0	0	0	0	1	0	0	0	0	1	0	0	1	1	0	0	0	0	0	1	1	1	0	1
SA_REP_GCA_040305205	South America REP	no	32	South America	animal	5	MDR	1	1	1	1	1	1	1	1	0	0	1	0	0	1	1	0	1	1	1	0	1	1	1	1	1	0	1	1	1	1
SA_REP_GCA_040288725	South America REP	no	32	South America	animal	6	MDR	1	1	1	0	0	0	0	0	0	0	1	0	0	1	1	0	1	1	1	0	1	1	1	1	1	0	1	1	1	1
SA_REP_GCA_040288625	South America REP	no	32	South America	animal	5	MDR	1	1	1	1	1	1	1	1	1	1	1	1	1	1	1	1	1	1	1	1	0	0	0	1	1	1	1	1	1	1
SA_REP_GCA_040288585	South America REP	no	32	South America	animal	7	MDR	1	1	1	1	1	1	1	1	1	1	1	1	1	1	1	1	1	1	1	1	1	1	1	1	1	1	1	1	1	1
SA_REP_GCA_040305245	South America REP	no	32	South America	animal	6	MDR	1	1	1	1	1	1	1	1	1	1	1	1	1	1	1	1	1	1	1	1	1	1	1	0	1	1	1	1	1	1
SA_REP_GCA_040288425	South America REP	no	32	South America	animal	6	MDR	1	1	1	1	1	1	1	0	0	0	1	0	0	1	1	0	1	1	1	0	1	1	1	0	1	0	0	1	1	1
SA_REP_GCA_040317295	South America REP	no	32	South America	animal	4	MDR	1	1	1	0	0	0	0	0	0	0	1	0	0	0	0	0	0	0	1	0	0	0	0	0	1	0	1	1	1	1
SA_REP_GCA_040370405	South America REP	no	32	South America	animal	6	MDR	1	1	1	1	1	1	1	1	1	1	1	1	1	1	1	1	1	1	1	1	1	1	1	0	1	1	0	1	1	0
SA_REP_GCA_040342295	South America REP	no	32	South America	animal	7	MDR	1	1	1	1	1	1	1	1	1	1	1	1	1	1	1	1	1	1	1	1	1	1	1	1	1	1	1	1	1	1
nonREP_GCA_008876965	nonREP (PDS0003948)	no	2283	Europe	clinical	4	MDR	1	0	0	0	0	0	0	0	0	0	0	0	0	0	0	0	0	0	0	0	0	0	0	0	0	0	0	1	0	1
nonREP_GCA_010579465	nonREP (PDS00032463)	no	32	Europe	clinical	6	MDR	1	0	0	0	0	0	0	0	0	0	0	0	0	0	0	0	0	0	0	0	0	0	0	0	0	1	0	1	0	1
nonREP_GCA_006098675	nonREP (PDS000174351)	no	32	South America	clinical	5	MDR	1	0	0	0	0	0	0	0	0	0	0	0	0	0	0	0	0	0	0	0	0	0	0	0	0	0	0	1	0	1
nonREP_GCA_006031855	nonREP (PDS000174351)	no	32	South America	clinical	5	MDR	1	0	0	0	0	0	0	0	0	0	1	0	0	0	0	0	0	0	1	0	0	0	0	0	1	0	1	1	1	1
nonREP_GCA_005969545	nonREP (PDS000174351)	no	32	South America	clinical	5	MDR	1	0	0	0	0	0	0	0	0	0	1	0	0	0	0	0	0	0	1	0	0	0	0	0	1	0	0	1	1	1
nonREP_GCA_006030655	nonREP (PDS000174351)	no	32	South America	environmental	4	MDR	1	0	0	0	0	0	0	0	0	0	1	0	0	0	0	0	0	0	1	0	0	0	0	0	1	0	1	1	1	0
nonREP_GCA_006048495	nonREP (PDS85033)	no	32	North America	clinical	0	non MDR	0	0	0	0	0	0	0	0	0	0	0	0	0	0	0	0	0	0	0	0	0	0	0	0	0	0	0	0	1	1
nonREP_GCA_009300435	nonREP (PDS00032463)	no	32	Europe	clinical	3	MDR	1	0	0	0	0	0	0	0	0	0	0	0	0	0	0	0	0	0	0	0	0	0	0	0	0	0	1	1	0	1
nonREP_GCA_006121395	nonREP (PDS00032463)	no	32	North America	clinical	6	MDR	1	0	0	0	0	0	0	0	0	0	0	0	0	0	0	0	0	0	0	0	0	0	0	0	0	1	1	1	0	1
nonREP_GCA_009517075	nonREP (PDS00032463)	no	32	Europe	clinical	5	MDR	1	0	0	0	0	0	0	0	0	0	0	0	0	0	0	0	0	0	0	0	0	0	0	0	0	0	0	1	1	1
nonREP_GCA_009517335	nonREP (PDS00032463)	no	32	Europe	clinical	4	MDR	1	0	0	0	0	0	0	0	0	0	0	0	0	0	0	0	0	0	0	0	0	0	0	0	0	0	0	1	0	1
nonREP_GCA_009561275	nonREP (PDS0003948)	no	2283	Europe	clinical	4	MDR	1	0	0	0	0	0	0	0	0	0	0	0	0	0	0	0	0	0	0	0	0	0	0	0	0	0	0	1	0	0
nonREP_GCA_009545655	nonREP (PDS00032463)	no	32	Europe	clinical	5	MDR	1	0	0	0	0	0	0	0	0	0	0	0	0	0	0	0	0	0	0	0	0	0	0	0	0	0	0	1	0	1
nonREP_GCA_009545615	nonREP (PDS00032463)	no	32	Europe	clinical	5	MDR	1	0	0	0	0	0	0	0	0	0	0	0	0	0	0	0	0	0	0	0	0	0	0	0	0	0	0	1	1	0
nonREP_GCA_008532365	nonREP (PDS85033)	no	32	North America	clinical	0	non MDR	0	0	0	0	0	0	0	0	0	0	0	0	0	0	0	0	0	0	0	0	0	0	0	0	0	0	0	0	0	0
nonREP_GCA_009541655	nonREP (PDS85033)	no	32	Europe	clinical	0	non MDR	0	0	0	0	0	0	0	0	0	0	0	0	0	0	0	0	0	0	0	0	0	0	0	0	0	0	0	0	0	1
nonREP_GCA_009543455	nonREP (PDS0003948)	no	2283	Europe	clinical	4	MDR	1	0	0	0	0	0	0	0	0	0	0	0	0	0	0	0	0	0	0	0	0	0	0	0	0	0	0	1	0	1
nonREP_GCA_009540275	nonREP (PDS00032463)	no	32	Europe	clinical	5	MDR	1	0	0	0	0	0	0	0	0	0	0	0	0	0	0	0	0	0	0	0	0	0	0	0	0	0	1	1	1	0
nonREP_GCA_006174185	nonREP (PDS85033)	no	32	North America	clinical	0	non MDR	0	0	0	0	0	0	0	0	0	0	0	0	0	0	0	0	0	0	0	0	0	0	0	0	0	0	0	0	0	0
nonREP_GCA_010128525	nonREP (PDS85033)	no	32	North America	clinical	0	non MDR	0	0	0	0	0	0	0	0	0	0	0	0	0	0	0	0	0	0	0	0	0	0	0	0	0	0	0	0	0	1
nonREP_GCA_011168155	nonREP (PDS0003948)	no	2283	Europe	food	4	MDR	1	0	0	0	0	0	0	0	0	0	0	0	0	0	0	0	0	0	0	0	0	0	0	0	0	0	1	1	0	1
nonREP_GCA_010781835	nonREP (PDS0003948)	no	2283	Europe	animal	4	MDR	1	0	0	0	0	0	0	0	0	0	0	0	0	0	0	0	0	0	0	0	0	0	0	0	0	0	1	1	0	1
nonREP_GCA_010154875	nonREP (PDS0003948)	no	2283	Europe	food	4	MDR	1	0	0	0	0	0	0	0	0	0	0	0	0	0	0	0	0	0	0	0	0	0	0	0	0	0	0	1	0	1
nonREP_GCA_011169225	nonREP (PDS0003948)	no	2283	Europe	animal	4	MDR	1	0	0	0	0	0	0	0	0	0	0	0	0	0	0	0	0	0	0	0	0	0	0	0	0	0	0	1	0	0
nonREP_GCA_010164115	nonREP (PDS85033)	no	32	North America	clinical	0	non MDR	0	0	0	0	0	0	0	0	0	0	0	0	0	0	0	0	0	0	0	0	0	0	0	0	0	0	0	0	0	0
nonREP_GCA_010175995	nonREP (PDS85033)	no	32	North America	clinical	0	non MDR	0	0	0	0	0	0	0	0	0	0	0	0	0	0	0	0	0	0	0	0	0	0	0	0	0	0	0	0	1	0
nonREP_GCA_006195555	nonREP (PDS85033)	no	32	North America	clinical	0	non MDR	0	0	0	0	0	0	0	0	0	0	0	0	0	0	0	0	0	0	0	0	0	0	0	0	0	0	0	0	0	0
nonREP_GCA_006268735	nonREP (PDS85033)	no	32	North America	clinical	0	non MDR	0	0	0	0	0	0	0	0	0	0	0	0	0	0	0	0	0	0	0	0	0	0	0	0	0	0	0	0	0	0
nonREP_GCA_006818765	nonREP (PDS85033)	no	32	North America	clinical	0	non MDR	0	0	0	0	0	0	0	0	0	0	0	0	0	0	0	0	0	0	0	0	0	0	0	0	0	0	0	0	0	1
nonREP_GCA_006212205	nonREP (PDS000174351)	no	32	South America	clinical	5	MDR	1	0	0	0	0	0	0	0	0	0	1	0	0	0	0	0	0	0	1	0	0	0	0	0	1	0	1	1	1	1
nonREP_GCA_006211275	nonREP (PDS000174351)	no	32	South America	clinical	5	MDR	1	0	0	0	0	0	0	0	0	0	1	0	0	0	0	0	0	0	1	0	0	0	0	0	1	0	0	1	1	1
nonREP_GCA_006211005	nonREP (PDS000174351)	no	32	South America	clinical	5	MDR	1	0	0	0	0	0	0	0	0	0	0	0	0	0	0	0	0	0	0	0	0	0	0	0	0	0	1	1	0	1
nonREP_GCA_006211105	nonREP (PDS000174351)	no	32	South America	clinical	5	MDR	1	0	0	0	0	0	0	0	0	0	0	0	0	0	0	0	0	0	0	0	0	0	0	0	0	0	0	1	0	1
nonREP_GCA_004187415	nonREP (PDS000174351)	no	32	South America	clinical	5	MDR	1	0	0	0	0	0	0	0	0	0	1	0	0	0	0	0	0	0	1	0	0	0	0	0	1	0	0	1	1	1
nonREP_GCA_006211965	nonREP (PDS000174351)	no	32	South America	clinical	5	MDR	1	0	0	0	0	0	0	0	0	0	1	0	0	0	0	0	0	0	1	0	0	0	0	0	1	0	1	1	1	1
nonREP_GCA_006332785	nonREP (PDS000174351)	no	32	South America	clinical	5	MDR	1	0	0	0	0	0	0	0	0	0	1	0	0	0	0	0	0	0	1	0	0	0	0	0	1	0	1	1	1	1
nonREP_GCA_006292595	nonREP (PDS000174351)	no	32	South America	clinical	5	MDR	1	0	0	0	0	0	0	0	0	0	1	0	0	0	0	0	0	0	1	0	0	0	0	0	1	0	0	1	1	0
nonREP_GCA_007243335	nonREP (PDS00032463)	no	5071	Europe	clinical	5	MDR	1	0	0	0	0	0	0	0	0	0	0	0	0	0	0	0	0	0	0	0	0	0	0	0	0	0	0	1	1	1
nonREP_GCA_006292275	nonREP (PDS000174351)	no	32	South America	clinical	5	MDR	1	0	0	0	0	0	0	0	0	0	1	0	0	0	0	0	0	0	1	0	0	0	0	0	1	0	0	1	1	1
nonREP_GCA_006210625	nonREP (PDS000174351)	no	32	South America	clinical	3	MDR	1	0	1	0	0	0	0	0	0	0	1	0	0	0	0	0	0	0	1	0	0	0	0	0	1	1	0	1	1	1
nonREP_GCA_006210225	nonREP (PDS000174351)	no	32	South America	clinical	5	MDR	1	0	0	0	0	0	0	0	0	0	1	0	0	0	0	0	0	0	1	0	0	0	0	0	1	0	1	1	1	1
nonREP_GCA_004189575	nonREP (PDS000174351)	no	32	South America	clinical	4	MDR	1	0	0	0	0	0	0	0	0	0	1	0	0	0	0	0	0	0	1	0	0	0	0	0	1	0	0	1	1	0
nonREP_GCA_006998965	nonREP (PDS00032463)	no	32	Europe	clinical	5	MDR	1	0	0	0	0	0	0	0	0	0	0	0	0	0	0	0	0	0	0	0	0	0	0	0	0	0	1	1	0	0
nonREP_GCA_007266845	nonREP (PDS00032463)	no	32	Europe	food	7	MDR	1	0	0	0	0	0	0	0	0	0	0	0	0	0	0	0	0	0	0	0	0	0	0	0	0	0	0	0	0	0
nonREP_GCA_006984565	nonREP (PDS00032463)	no	32	Europe	clinical	5	MDR	1	0	0	0	0	0	0	0	0	0	0	0	0	0	0	0	0	0	0	0	0	0	0	0	0	0	0	1	1	0
nonREP_GCA_007354115	nonREP (PDS00032463)	no	32	Europe	clinical	5	MDR	1	0	0	0	0	0	0	0	0	0	0	0	0	0	0	0	0	0	0	0	0	0	0	0	0	0	0	1	1	1
nonREP_GCA_007372345	nonREP (PDS00032463)	no	32	Europe	clinical	4	MDR	1	0	0	0	0	0	0	0	0	0	0	0	0	0	0	0	0	0	0	0	0	0	0	0	0	0	0	1	0	0
nonREP_GCA_005655115	nonREP (PDS85033)	no	32	North America	clinical	0	non MDR	0	0	0	0	0	0	0	0	0	0	0	0	0	0	0	0	0	0	0	0	0	0	0	0	0	0	0	0	0	0
nonREP_GCA_005830585	nonREP (PDS85033)	no	32	North America	clinical	0	non MDR	0	0	0	0	0	0	0	0	0	0	0	0	0	0	0	0	0	0	0	0	0	0	0	0	0	0	0	0	0	1
nonREP_GCA_007911145	nonREP (PDS00032463)	no	32	Europe	clinical	5	MDR	1	0	0	0	0	0	0	0	0	0	0	0	0	0	0	0	0	0	0	0	0	0	0	0	0	0	0	1	1	0
nonREP_GCA_006077375	nonREP (PDS85033)	no	32	North America	clinical	0	non MDR	0	0	0	0	0	0	0	0	0	0	0	0	0	0	0	0	0	0	0	0	0	0	0	0	0	0	0	0	0	0
nonREP_GCA_007874725	nonREP (PDS85033)	no	32	North America	clinical	0	non MDR	0	0	0	0	0	0	0	0	0	0	0	0	0	0	0	0	0	0	0	0	0	0	0	0	0	0	0	0	0	1
nonREP_GCA_008339645	nonREP (PDS00032463)	no	32	Europe	clinical	5	MDR	1	0	0	0	0	0	0	0	0	0	0	0	0	0	0	0	0	0	0	0	0	0	0	0	0	0	0	1	1	1
nonREP_GCA_009632955	nonREP (PDS0003948)	no	2283	Europe	food	4	MDR	1	0	0	0	0	0	0	0	0	0	0	0	0	0	0	0	0	0	0	0	0	0	0	0	0	0	0	1	0	1
nonREP_GCA_009633555	nonREP (PDS0003948)	no	2283	Europe	animal	4	MDR	1	0	0	0	0	0	0	0	0	0	0	0	0	0	0	0	0	0	0	0	0	0	0	0	0	0	0	1	0	1
nonREP_GCA_009619395	nonREP (PDS0003948)	no	2283	Europe	food	4	MDR	1	0	0	0	0	0	0	0	0	0	0	0	0	0	0	0	0	0	0	0	0	0	0	0	0	0	1	1	0	1
nonREP_GCA_009634395	nonREP (PDS0003948)	no	2283	Europe	animal	4	MDR	1	0	0	0	0	0	0	0	0	0	0	0	0	0	0	0	0	0	0	0	0	0	0	0	0	0	1	1	0	1
nonREP_GCA_015045115	nonREP (PDS0003948)	no	2283	Europe	food	4	MDR	1	0	0	0	0	0	0	0	0	0	0	0	0	0	0	0	0	0	0	0	0	0	0	0	0	0	0	1	0	1
nonREP_GCA_009636895	nonREP (PDS0003948)	no	2283	Europe	animal	4	MDR	1	0	0	0	0	0	0	0	0	0	0	0	0	0	0	0	0	0	0	0	0	0	0	0	0	0	1	1	0	1
nonREP_GCA_015046285	nonREP (PDS0003948)	no	2283	Europe	food	4	MDR	1	0	0	0	0	0	0	0	0	0	0	0	0	0	0	0	0	0	0	0	0	0	0	0	0	0	0	1	0	1
nonREP_GCA_010295045	nonREP (PDS0003948)	no	2283	Europe	animal	4	MDR	1	0	0	0	0	0	0	0	0	0	0	0	0	0	0	0	0	0	0	0	0	0	0	0	0	0	0	1	0	1
nonREP_GCA_009618835	nonREP (PDS0003948)	no	2283	Europe	environmental	6	MDR	1	0	0	0	0	0	0	0	0	0	0	0	0	0	0	0	0	0	0	0	0	0	0	0	0	0	0	1	0	1
nonREP_GCA_009623995	nonREP (PDS0003948)	no	2283	Europe	food	4	MDR	1	0	0	0	0	0	0	0	0	0	0	0	0	0	0	0	0	0	0	0	0	0	0	0	0	0	1	1	0	1
nonREP_GCA_009642935	nonREP (PDS0003948)	no	2283	Europe	food	4	MDR	1	0	0	0	0	0	0	0	0	0	0	0	0	0	0	0	0	0	0	0	0	0	0	0	0	0	1	1	0	0
nonREP_GCA_011551875	nonREP (PDS85033)	no	32	North America	clinical	0	non MDR	0	0	0	0	0	0	0	0	0	0	0	0	0	0	0	0	0	0	0	0	0	0	0	0	0	0	0	0	0	0
nonREP_GCA_011229635	nonREP (PDS85033)	no	32	North America	clinical	0	non MDR	0	0	0	0	0	0	0	0	0	0	0	0	0	0	0	0	0	0	0	0	0	0	0	0	0	0	0	0	0	0
nonREP_GCA_013795075	nonREP (PDS85033)	no	-	North America	clinical	0	non MDR	0	0	0	0	0	0	0	0	0	0	0	0	0	0	0	0	0	0	0	0	0	0	0	0	0	0	0	0	0	1
nonREP_GCA_903970825	nonREP (PDS0003948)	no	2283	Europe	animal	4	MDR	1	0	0	0	0	0	0	0	0	0	0	0	0	0	0	0	0	0	0	0	0	0	0	0	0	0	1	1	0	0
nonREP_GCA_013688475	nonREP (PDS85033)	no	32	North America	clinical	0	non MDR	0	0	0	0	0	0	0	0	0	0	0	0	0	0	0	0	0	0	0	0	0	0	0	0	0	0	0	0	1	1
nonREP_GCA_016110895	nonREP (PDS0003948)	no	2283	Europe	animal	4	MDR	1	0	0	0	0	0	0	0	0	0	0	0	0	0	0	0	0	0	0	0	0	0	0	0	0	0	1	1	0	1
nonREP_GCA_016110505	nonREP (PDS0003948)	no	2283	Europe	animal	4	MDR	1	0	0	0	0	0	0	0	0	0	0	0	0	0	0	0	0	0	0	0	0	0	0	0	0	0	0	1	0	1
nonREP_GCA_016110705	nonREP (PDS0003948)	no	2283	Europe	animal	4	MDR	1	0	0	0	0	0	0	0	0	0	0	0	0	0	0	0	0	0	0	0	0	0	0	0	0	0	1	1	0	0
nonREP_GCA_016141615	nonREP (PDS85033)	no	32	North America	clinical	0	non MDR	0	0	0	0	0	0	0	0	0	0	0	0	0	0	0	0	0	0	0	0	0	0	0	0	0	0	0	0	0	1
nonREP_GCA_016447725	nonREP (PDS000174351)	no	32	South America	animal	5	MDR	1	0	0	0	0	0	0	0	0	0	1	0	0	0	0	0	0	0	1	0	0	0	0	0	1	0	1	1	0	1
nonREP_GCA_018389085	nonREP (PDS0003948)	no	2283	Europe	food	4	MDR	1	0	0	0	0	0	0	0	0	0	0	0	0	0	0	0	0	0	0	0	0	0	0	0	0	0	1	1	0	1
nonREP_GCA_018844695	nonREP (PDS00032463)	no	-	Europe	clinical	5	MDR	1	0	0	0	0	0	0	0	0	0	0	0	0	0	0	0	0	0	0	0	0	0	0	0	0	0	0	1	0	0
nonREP_GCA_018844175	nonREP (PDS00032463)	no	32	Europe	clinical	5	MDR	1	0	0	0	0	0	0	0	0	0	0	0	0	0	0	0	0	0	0	0	0	0	0	0	0	0	0	1	0	1
nonREP_GCA_018844095	nonREP (PDS00032463)	no	32	Europe	clinical	4	MDR	1	0	0	0	0	0	0	0	0	0	0	0	0	0	0	0	0	0	0	0	0	0	0	0	0	0	1	1	0	1
nonREP_GCA_018843835	nonREP (PDS00032463)	no	32	Europe	clinical	5	MDR	1	0	0	0	0	0	0	0	0	0	0	0	0	0	0	0	0	0	0	0	0	0	0	0	0	0	0	1	0	0
nonREP_GCA_019692055	nonREP (PDS0003948)	no	2283	Europe	clinical	4	MDR	1	0	0	0	0	0	0	0	0	0	0	0	0	0	0	0	0	0	0	0	0	0	0	0	0	0	0	0	0	1
nonREP_GCA_019949495	nonREP (PDS00032463)	no	32	Europe	clinical	5	MDR	1	0	0	0	0	0	0	0	0	0	0	0	0	0	0	0	0	0	0	0	0	0	0	0	0	0	0	1	1	0
nonREP_GCA_020237305	nonREP (PDS85033)	no	32	North America	clinical	0	non MDR	0	0	0	0	0	0	0	0	0	0	0	0	0	0	0	0	0	0	0	0	0	0	0	0	0	0	0	0	0	0
nonREP_GCA_020409645	nonREP (PDS0003948)	no	2283	Europe	clinical	4	MDR	1	0	0	0	0	0	0	0	0	0	0	0	0	0	0	0	0	0	0	0	0	0	0	0	0	0	0	0	0	1
nonREP_GCA_021281065	nonREP (PDS00032463)	no	32	Europe	clinical	6	MDR	1	0	0	0	0	0	0	0	0	0	0	0	0	0	0	0	0	0	0	0	0	0	0	0	0	1	1	1	0	0
nonREP_GCA_022687285	nonREP (PDS85033)	no	32	North America	clinical	0	non MDR	0	0	0	0	0	0	0	0	0	0	0	0	0	0	0	0	0	0	0	0	0	0	0	0	0	0	0	0	0	0
nonREP_GCA_025621005	nonREP (PDS85033)	no	32	North America	clinical	0	non MDR	0	0	0	0	0	0	0	0	0	0	0	0	0	0	0	0	0	0	0	0	0	0	0	0	0	0	0	0	0	1
nonREP_GCA_016122915	nonREP (PDS00032463)	no	32	Europe	clinical	5	MDR	1	0	0	0	0	0	0	0	0	0	0	0	0	0	0	0	0	0	0	0	0	0	0	0	0	0	1	1	0	1
nonREP_GCA_016346925	nonREP (PDS00032463)	no	32	Europe	clinical	6	MDR	1	0	0	0	0	0	0	0	0	0	0	0	0	0	0	0	0	0	0	0	0	0	0	0	0	1	1	1	0	1
nonREP_GCA_016140035	nonREP (PDS00032463)	no	32	Europe	clinical	6	MDR	1	0	0	0	0	0	0	0	0	0	0	0	0	0	0	0	0	0	0	0	0	0	0	0	0	1	1	1	0	0
nonREP_GCA_032783505	nonREP (PDS85033)	no	32	North America	clinical	0	non MDR	0	0	0	0	0	0	0	0	0	0	0	0	0	0	0	0	0	0	0	0	0	0	0	0	0	0	0	0	1	0
nonREP_GCA_032426485	nonREP (PDS85033)	no	32	North America	clinical	0	non MDR	0	0	0	0	0	0	0	0	0	0	0	0	0	0	0	0	0	0	0	0	0	0	0	0	0	0	0	0	1	0
nonREP_GCA_032715865	nonREP (PDS85033)	no	32	North America	clinical	0	non MDR	0	0	0	0	0	0	0	0	0	0	0	0	0	0	0	0	0	0	0	0	0	0	0	0	0	0	0	0	0	0
nonREP_GCA_037997465	nonREP (PDS000174351)	no	32	South America	clinical	5	MDR	1	0	0	0	0	0	0	0	0	0	1	0	0	0	0	0	0	0	1	0	0	0	0	0	1	0	0	0	1	0
nonREP_GCA_037997485	nonREP (PDS000174351)	no	32	South America	clinical	5	MDR	1	0	0	0	0	0	0	0	0	0	1	0	0	0	0	0	0	0	1	0	0	0	0	0	1	0	0	0	1	0
nonREP_GCA_037997505	nonREP (PDS000174351)	no	32	South America	clinical	5	MDR	1	0	0	0	0	0	0	0	0	0	1	0	0	0	0	0	0	0	1	0	0	0	0	0	1	0	0	1	1	0
nonREP_GCA_037997955	nonREP (PDS000174351)	no	32	South America	clinical	4	MDR	1	0	0	0	0	0	0	0	0	0	1	0	0	0	0	0	0	0	1	0	0	0	0	0	1	0	0	0	1	0
nonREP_GCA_037998855	nonREP (PDS000174351)	no	32	South America	clinical	5	MDR	1	0	0	0	0	0	0	0	0	0	1	0	0	0	0	0	0	0	1	0	0	0	0	0	1	0	0	0	1	0
nonREP_GCA_037998995	nonREP (PDS000174351)	no	32	South America	clinical	4	MDR	1	0	0	0	0	0	0	0	0	0	0	0	0	0	0	0	0	0	0	0	0	0	0	0	0	0	0	0	0	0
nonREP_GCA_038000625	nonREP (PDS000174351)	no	32	South America	clinical	5	MDR	1	0	0	0	0	0	0	0	0	0	0	0	0	0	0	0	0	0	0	0	0	0	0	0	0	0	0	0	0	0
nonREP_GCA_038000665	nonREP (PDS000174351)	no	32	South America	clinical	5	MDR	1	0	0	0	0	0	0	0	0	0	1	0	0	0	0	0	0	0	1	0	0	0	0	0	1	0	0	0	1	1
*"1" indicates the presence of a plasmid and/or genetic element, "0" indicates the absence of a plasmid and/or genetic element
**REP-associated genes and/or genetic elements that were not included in the phylogenetic tree for better visualization
$based on personal communication with CDC

## Sheet: Sup. Table 3
Sup. Table 3. Scoary output for nonREP and US REP strain comparison, ordered by proportion difference
Gene	Non-unique Gene name	Annotation	Number_pos_present_in	Number_neg_present_in	Number_pos_not_present_in	Number_neg_not_present_in	proportion difference	Sensitivity	Specificity	Odds_ratio	Naive_p	Bonferroni_p	Benjamini_H_p	Max_Pairwise_comparisons	Max_supporting_pairs	Max_opposing_pairs	Best_pairwise_comp_p	Worst_pairwise_comp_p	Gene number in FSIS21720811*	gene location**
group_475		hypothetical protein	99	0	1	100	0.99	99	100	inf	2.23e-57	4.33e-54	4.33e-54	7	7	0	0.015625	0.015625	REP_GCA_009594345.2_00275	plasmid
xerC_8	xerC_8	Tyrosine recombinase XerC	98	0	2	100	0.98	98	100	inf	1.14e-55	2.21e-52	8.57e-53	7	7	0	0.015625	0.015625	REP_GCA_009594345.2_00251	plasmid
group_1329		hypothetical protein	99	1	1	99	0.98	99	99	9801	2.21e-55	4.28e-52	8.57e-53	7	7	0	0.015625	0.015625	REP_GCA_009594345.2_00282	plasmid
pndA_1	pndA_1	Protein PndA	99	1	1	99	0.98	99	99	9801	2.21e-55	4.28e-52	8.57e-53	7	7	0	0.015625	0.015625	REP_GCA_009594345.2_00280	plasmid
group_1328		hypothetical protein	99	1	1	99	0.98	99	99	9801	2.21e-55	4.28e-52	8.57e-53	7	7	0	0.015625	0.015625	REP_GCA_009594345.2_00279	plasmid
group_834		hypothetical protein	95	0	5	100	0.95	95	100	inf	2.13e-51	4.14e-48	6.89e-49	5	5	0	0.0625	0.0625	REP_GCA_009594345.2_00314	plasmid
group_1685	parM	Plasmid segregation protein ParM	94	0	6	100	0.94	94	100	inf	3.77e-50	7.31e-47	1.04e-47	5	5	0	0.0625	0.0625	REP_GCA_009594345.2_00315	plasmid
group_1247		hypothetical protein	93	0	7	100	0.93	93	100	inf	5.76e-49	1.12e-45	1.12e-46	5	5	0	0.0625	0.0625	REP_GCA_009594345.2_00317	plasmid
xerC_9	xerC_9	Tyrosine recombinase XerC	93	0	7	100	0.93	93	100	inf	5.76e-49	1.12e-45	1.12e-46	5	5	0	0.0625	0.0625	REP_GCA_009594345.2_00318	plasmid
srp54	srp54	Signal recognition particle 54 kDa protein	93	0	7	100	0.93	93	100	inf	5.76e-49	1.12e-45	1.12e-46	5	5	0	0.0625	0.0625	REP_GCA_009594345.2_00316	plasmid
group_241		hypothetical protein	92	0	8	100	0.92	92	100	inf	7.78e-48	1.51e-44	1.16e-45	5	5	0	0.0625	0.0625	REP_GCA_009594345.2_00321	plasmid
group_1038		hypothetical protein	92	0	8	100	0.92	92	100	inf	7.78e-48	1.51e-44	1.16e-45	5	5	0	0.0625	0.0625	REP_GCA_009594345.2_00320	plasmid
group_358		hypothetical protein	92	0	8	100	0.92	92	100	inf	7.78e-48	1.51e-44	1.16e-45	5	5	0	0.0625	0.0625	REP_GCA_009594345.2_00319	plasmid
group_269		hypothetical protein	91	0	9	100	0.91	91	100	inf	9.42e-47	1.83e-43	1.3e-44	5	5	0	0.0625	0.0625	REP_GCA_009594345.2_00322	plasmid
pifC	pifC	Transcriptional repressor PifC	87	0	13	100	0.87	87	100	inf	8.48e-43	1.64e-39	1.03e-40	5	5	0	0.0625	0.0625	REP_GCA_009594345.2_00323	plasmid
group_1520		hypothetical protein	87	0	13	100	0.87	87	100	inf	8.48e-43	1.64e-39	1.03e-40	5	5	0	0.0625	0.0625	REP_GCA_009594345.2_00324	plasmid
group_1787		hypothetical protein	85	0	15	100	0.85	85	100	inf	5.29e-41	1.03e-37	6.04e-39	5	5	0	0.0625	0.0625	REP_GCA_009594345.2_00325	plasmid
group_1425		hypothetical protein	84	0	16	100	0.84	84	100	inf	3.84e-40	7.44e-37	3.92e-38	5	5	0	0.0625	0.0625	REP_GCA_009594345.2_00001	plasmid
vapC_2	vapC_2	tRNA(fMet)-specific endonuclease VapC	84	0	16	100	0.84	84	100	inf	3.84e-40	7.44e-37	3.92e-38	5	5	0	0.0625	0.0625	REP_GCA_009594345.2_00002	plasmid
group_1680		hypothetical protein	83	0	17	100	0.83	83	100	inf	2.64e-39	5.12e-36	2.56e-37	5	5	0	0.0625	0.0625	REP_GCA_009594345.2_00003	plasmid
group_422		hypothetical protein	95	12	5	88	0.83	95	88	139.333	2.87e-36	5.56e-33	2.65e-34	6	5	3	0.21875	1	REP_GCA_009594345.2_00298	plasmid
group_997		hypothetical protein	98	20	2	80	0.78	98	80	196	1.51e-33	2.92e-30	1.33e-31	3	3	1	0.25	1	REP_GCA_009594345.2_02909	chromosome
group_1845		hypothetical protein	98	21	2	79	0.77	98	79	184.333	8.33e-33	1.61e-29	4.25e-31	3	3	1	0.25	1	REP_GCA_009594345.2_02963	chromosome
xerC_7	xerC_7	Tyrosine recombinase XerC	97	20	3	80	0.77	97	80	129.333	3.47e-32	6.73e-29	1.6e-30	3	3	1	0.25	1	REP_GCA_009594345.2_02967	chromosome
group_1866		hypothetical protein	97	20	3	80	0.77	97	80	129.333	3.47e-32	6.73e-29	1.6e-30	3	3	1	0.25	1	REP_GCA_009594345.2_02910	chromosome
group_1302		hypothetical protein	98	22	2	78	0.76	98	78	173.727	4.43e-32	8.59e-29	1.95e-30	3	3	1	0.25	1	REP_GCA_009594345.2_02965	chromosome
group_1580		hypothetical protein	98	22	2	78	0.76	98	78	173.727	4.43e-32	8.59e-29	1.95e-30	3	3	1	0.25	1	REP_GCA_009594345.2_02964	chromosome
group_88		hypothetical protein	97	21	3	79	0.76	97	79	121.635	1.88e-31	3.64e-28	7.75e-30	3	3	2	0.25	1	REP_GCA_009594345.2_02921	chromosome
group_674		hypothetical protein	97	21	3	79	0.76	97	79	121.635	1.88e-31	3.64e-28	7.75e-30	3	3	2	0.25	1	REP_GCA_009594345.2_02922	chromosome
sigL	sigL	ECF RNA polymerase sigma factor SigL	75	0	25	100	0.75	75	100	inf	2.87e-33	5.57e-30	1.51e-31	5	5	0	0.0625	0.0625	REP_GCA_009594345.2_00011	plasmid
group_1018		hypothetical protein	75	0	25	100	0.75	75	100	inf	2.87e-33	5.57e-30	1.51e-31	5	5	0	0.0625	0.0625	REP_GCA_009594345.2_00009	plasmid
arsH	arsH	NADPH-dependent FMN reductase ArsH	75	0	25	100	0.75	75	100	inf	2.87e-33	5.57e-30	1.51e-31	5	5	0	0.0625	0.0625	REP_GCA_009594345.2_00010	plasmid
group_1777		hypothetical protein	75	0	25	100	0.75	75	100	inf	2.87e-33	5.57e-30	1.51e-31	5	5	0	0.0625	0.0625	REP_GCA_009594345.2_00008	plasmid
group_1814		hypothetical protein	98	23	2	77	0.75	98	77	164.043	2.27e-31	4.41e-28	9.19e-30	3	3	2	0.25	1	REP_GCA_009594345.2_02917	chromosome
group_1737		hypothetical protein	97	23	3	77	0.74	97	77	108.246	4.93e-30	9.55e-27	1.84e-28	3	3	2	0.25	1	REP_GCA_009594345.2_02925	chromosome
arsD	arsD	Arsenical resistance operon trans-acting repressor ArsD	73	0	27	100	0.73	73	100	inf	6.55e-32	1.27e-28	2.82e-30	5	5	0	0.0625	0.0625	REP_GCA_009594345.2_00012	plasmid
group_1909		hypothetical protein	97	24	3	76	0.73	97	76	102.389	2.39e-29	4.64e-26	8.75e-28	4	2	2	1	1	REP_GCA_009594345.2_02914	chromosome
arsA	arsA	Arsenical pump-driving ATPase	72	0	28	100	0.72	72	100	inf	2.99e-31	5.8e-28	1.14e-29	5	5	0	0.0625	0.0625	REP_GCA_009594345.2_00013	plasmid
group_1911		hypothetical protein	98	29	2	71	0.69	98	71	119.966	2.12e-27	4.1e-24	6.84e-26	3	3	2	0.25	1	REP_GCA_009594345.2_02911	chromosome
group_1886	;yokD_1	hypothetical protein;SPbeta prophage-derived aminoglycoside N(3')-acetyltransferase-like protein YokD	68	0	32	100	0.68	68	100	inf	1.01e-28	1.95e-25	3.61e-27	5	5	0	0.0625	0.0625	REP_GCA_009594345.2_00041	plasmid
group_1917		hypothetical protein	98	30	2	70	0.68	98	70	114.333	8.78e-27	1.7e-23	2.79e-25	3	3	2	0.25	1	REP_GCA_009594345.2_02912	chromosome
group_799		hypothetical protein	88	20	12	80	0.68	88	80	29.3333	2.43e-23	4.72e-20	5.97e-22	4	3	2	0.625	1	REP_GCA_009594345.2_01295	chromosome
group_611		hypothetical protein	88	20	12	80	0.68	88	80	29.3333	2.43e-23	4.72e-20	5.97e-22	4	3	2	0.625	1	REP_GCA_009594345.2_01294	chromosome
lexA_2	lexA_2	LexA repressor	88	20	12	80	0.68	88	80	29.3333	2.43e-23	4.72e-20	5.97e-22	4	3	2	0.625	1	REP_GCA_009594345.2_01296	chromosome
group_886		hypothetical protein	67	0	33	100	0.67	67	100	inf	4.05e-28	7.86e-25	1.38e-26	5	5	0	0.0625	0.0625	REP_GCA_009594345.2_00014	plasmid
hph~~~hph_1	hph;hph_1	Hygromycin-B 4-O-kinase	67	0	33	100	0.67	67	100	inf	4.05e-28	7.86e-25	1.38e-26	5	5	0	0.0625	0.0625	REP_GCA_009594345.2_00039	plasmid
group_1364		hypothetical protein	67	0	33	100	0.67	67	100	inf	4.05e-28	7.86e-25	1.38e-26	5	5	0	0.0625	0.0625	REP_GCA_009594345.2_00040	plasmid
group_1416		hypothetical protein	87	20	13	80	0.67	87	80	26.7692	1.42e-22	2.76e-19	3.41e-21	5	3	2	1	1	REP_GCA_009594345.2_01297	chromosome
group_1365		hypothetical protein	66	0	34	100	0.66	66	100	inf	1.6e-27	3.1e-24	5.25e-26	5	5	0	0.0625	0.0625	n/A	undetermined
group_1903		hypothetical protein	98	32	2	68	0.66	98	68	104.125	1.4e-25	2.72e-22	4e-24	3	3	2	0.25	1	REP_GCA_009594345.2_02966	chromosome
group_1957		hypothetical protein	98	32	2	68	0.66	98	68	104.125	1.4e-25	2.72e-22	4e-24	3	3	2	0.25	1	REP_GCA_009594345.2_02923	chromosome
group_1952		hypothetical protein	98	33	2	67	0.65	98	67	99.4848	5.42e-25	1.05e-21	1.38e-23	3	3	2	0.25	1	REP_GCA_009594345.2_02924	chromosome
group_1808		hypothetical protein	98	33	2	67	0.65	98	67	99.4848	5.42e-25	1.05e-21	1.38e-23	3	3	2	0.25	1	REP_GCA_009594345.2_02920	chromosome
group_652		hypothetical protein	98	33	2	67	0.65	98	67	99.4848	5.42e-25	1.05e-21	1.38e-23	3	3	2	0.25	1	REP_GCA_009594345.2_02916	chromosome
group_1899		hypothetical protein	98	33	2	67	0.65	98	67	99.4848	5.42e-25	1.05e-21	1.38e-23	3	3	2	0.25	1	REP_GCA_009594345.2_02913	chromosome
group_131		hypothetical protein	98	33	2	67	0.65	98	67	99.4848	5.42e-25	1.05e-21	1.38e-23	3	3	2	0.25	1	REP_GCA_009594345.2_02918	chromosome
group_1855		hypothetical protein	98	33	2	67	0.65	98	67	99.4848	5.42e-25	1.05e-21	1.38e-23	3	3	2	0.25	1	REP_GCA_009594345.2_02915	chromosome
group_1928		hypothetical protein	98	33	2	67	0.65	98	67	99.4848	5.42e-25	1.05e-21	1.38e-23	3	3	2	0.25	1	REP_GCA_009594345.2_02908	chromosome
group_281		hypothetical protein	98	33	2	67	0.65	98	67	99.4848	5.42e-25	1.05e-21	1.38e-23	3	3	2	0.25	1	REP_GCA_009594345.2_02919	chromosome
group_1691		hypothetical protein	64	0	36	100	0.64	64	100	inf	2.33e-26	4.51e-23	6.94e-25	5	5	0	0.0625	0.0625	REP_GCA_009594345.2_00015	plasmid
group_1734		hypothetical protein;IS5 family transposase IS903	64	0	36	100	0.64	64	100	inf	2.33e-26	4.51e-23	6.94e-25	6	6	0	0.03125	0.03125	REP_GCA_009594345.2_00020	plasmid
group_1366		IS6 family transposase ISRle7	64	0	36	100	0.64	64	100	inf	2.33e-26	4.51e-23	6.94e-25	5	5	0	0.0625	0.0625	REP_GCA_009594345.2_00038	plasmid
group_1497		hypothetical protein	96	32	4	68	0.64	96	68	51	3.42e-23	6.64e-20	8.3e-22	5	3	4	0.375	1	REP_GCA_009594345.2_02907	chromosome
group_1688		hypothetical protein	89	25	11	75	0.64	89	75	24.2727	5.59e-21	1.08e-17	1.26e-19	4	3	3	0.625	0.625	REP_GCA_009594345.2_01290	chromosome
group_1226		hypothetical protein	89	25	11	75	0.64	89	75	24.2727	5.59e-21	1.08e-17	1.26e-19	4	3	3	0.625	0.625	REP_GCA_009594345.2_01291	chromosome
group_1368		Tn3 family transposase	63	0	37	100	0.63	63	100	inf	8.62e-26	1.67e-22	2.53e-24	5	5	0	0.0625	0.0625	REP_GCA_009594345.2_00037	plasmid
group_1970		hypothetical protein	88	25	12	75	0.63	88	75	22	3.18e-20	6.16e-17	6.63e-19	5	3	4	0.375	1	REP_GCA_009594345.2_01298	chromosome
group_1726		hypothetical protein	88	25	12	75	0.63	88	75	22	3.18e-20	6.16e-17	6.63e-19	4	3	3	0.625	0.625	REP_GCA_009594345.2_01292	chromosome
group_1916		hypothetical protein	82	19	18	81	0.63	82	81	19.4211	9.53e-20	1.85e-16	1.89e-18	5	4	1	0.375	0.375	REP_GCA_009594345.2_01302	chromosome
group_1273		hypothetical protein	81	19	19	81	0.62	81	81	18.1745	4.09e-19	7.92e-16	7.85e-18	4	3	1	0.625	0.625	REP_GCA_009594345.2_01303	chromosome
group_1276		hypothetical protein	81	19	19	81	0.62	81	81	18.1745	4.09e-19	7.92e-16	7.85e-18	4	3	1	0.625	0.625	REP_GCA_009594345.2_01305	chromosome
group_1274		hypothetical protein	81	19	19	81	0.62	81	81	18.1745	4.09e-19	7.92e-16	7.85e-18	4	3	1	0.625	0.625	REP_GCA_009594345.2_01304	chromosome
group_1963		hypothetical protein	89	29	11	71	0.6	89	71	19.8088	1.04e-18	2.02e-15	1.98e-17	4	3	4	0.125	0.625	REP_GCA_009594345.2_01293	chromosome
group_1962		hypothetical protein	85	25	15	75	0.6	85	75	17	3.9e-18	7.56e-15	7.13e-17	5	3	3	1	1	REP_GCA_009594345.2_01310	chromosome
group_1290	rrrD	Lysozyme RrrD	80	20	20	80	0.6	80	80	16	6.75e-18	1.31e-14	1.19e-16	4	2	2	1	1	REP_GCA_009594345.2_01315	chromosome
group_1288		hypothetical protein	80	20	20	80	0.6	80	80	16	6.75e-18	1.31e-14	1.19e-16	4	2	2	1	1	REP_GCA_009594345.2_01314	chromosome
group_1285		hypothetical protein	80	20	20	80	0.6	80	80	16	6.75e-18	1.31e-14	1.19e-16	4	2	2	1	1	REP_GCA_009594345.2_01312	chromosome
group_1922		hypothetical protein	80	21	20	79	0.59	80	79	15.0476	2.61e-17	5.06e-14	4.48e-16	5	2	3	1	1	REP_GCA_009594345.2_01311	chromosome
group_1944		hypothetical protein	80	21	20	79	0.59	80	79	15.0476	2.61e-17	5.06e-14	4.48e-16	5	2	3	1	1	REP_GCA_009594345.2_01313	chromosome
group_1278		hypothetical protein	81	23	19	77	0.58	81	77	14.2723	9.14e-17	1.77e-13	1.54e-15	5	3	3	1	1	REP_GCA_009594345.2_01306	chromosome
group_1830		hypothetical protein	89	32	11	68	0.57	89	68	17.1932	3.94e-17	7.64e-14	6.7e-16	4	3	4	0.125	0.625	REP_GCA_009594345.2_01299	chromosome
group_1263		hypothetical protein	77	21	23	79	0.56	77	79	12.5942	1.26e-15	2.45e-12	2.06e-14	6	4	4	0.6875	0.6875	REP_GCA_009594345.2_01281	chromosome
group_1259		hypothetical protein	77	21	23	79	0.56	77	79	12.5942	1.26e-15	2.45e-12	2.06e-14	6	4	4	0.6875	0.6875	REP_GCA_009594345.2_01283	chromosome
btuB_2	btuB_2	Vitamin B12 transporter BtuB	54	0	46	100	0.54	54	100	inf	5.05e-21	9.8e-18	1.17e-19	4	4	0	0.125	0.125	REP_GCA_009594345.2_00021	plasmid
group_1375		hypothetical protein	54	0	46	100	0.54	54	100	inf	5.05e-21	9.8e-18	1.17e-19	4	4	0	0.125	0.125	REP_GCA_009594345.2_00022	plasmid
group_1265		hypothetical protein	80	26	20	74	0.54	80	74	11.3846	1.29e-14	2.51e-11	2.08e-13	7	5	4	0.453125	1	REP_GCA_009594345.2_01280	chromosome
group_1352		IS21 family transposase ISEc57	53	0	47	100	0.53	53	100	inf	1.58e-20	3.06e-17	3.37e-19	5	5	0	0.0625	0.0625	REP_GCA_009594345.2_00035	plasmid
group_1358		hypothetical protein	53	0	47	100	0.53	53	100	inf	1.58e-20	3.06e-17	3.37e-19	5	5	0	0.0625	0.0625	REP_GCA_009594345.2_00033	plasmid
hdfR_4	hdfR_4	HTH-type transcriptional regulator HdfR	53	0	47	100	0.53	53	100	inf	1.58e-20	3.06e-17	3.37e-19	5	5	0	0.0625	0.0625	REP_GCA_009594345.2_00032	plasmid
group_1355		hypothetical protein	53	0	47	100	0.53	53	100	inf	1.58e-20	3.06e-17	3.37e-19	5	5	0	0.0625	0.0625	REP_GCA_009594345.2_00034	plasmid
bcr_2	;bcr_2	hypothetical protein;Bicyclomycin resistance protein	53	0	47	100	0.53	53	100	inf	1.58e-20	3.06e-17	3.37e-19	5	5	0	0.0625	0.0625	REP_GCA_009594345.2_00031	plasmid
group_2482		hypothetical protein	52	0	48	100	0.52	52	100	inf	4.87e-20	9.45e-17	9.74e-19	5	5	0	0.0625	0.0625	n/A	undetermined
group_1363		hypothetical protein	52	0	48	100	0.52	52	100	inf	4.87e-20	9.45e-17	9.74e-19	5	5	0	0.0625	0.0625	REP_GCA_009594345.2_00030	plasmid
group_1535		IS630 family transposase ISEc40	80	28	20	72	0.52	80	72	10.2857	1.24e-13	2.4e-10	1.92e-12	7	6	1	0.125	0.125	REP_GCA_009594345.2_00071	plasmid
group_2459		hypothetical protein	51	1	49	99	0.5	51	99	103.041	5.22e-18	1.01e-14	9.46e-17	4	4	1	0.125	0.625	n/A	undetermined
group_1943		hypothetical protein	82	32	18	68	0.5	82	68	9.68056	7.61e-13	1.48e-09	1.17e-11	5	3	3	1	1	REP_GCA_009594345.2_01307	chromosome
dnaB_2~~~dnaB_1	dnaB_2;dnaB_1	Replicative DNA helicase	82	33	18	67	0.49	82	67	9.24916	2.11e-12	4.09e-09	3.17e-11	5	4	3	0.375	1	REP_GCA_009594345.2_01301	chromosome
group_1844		hypothetical protein	78	29	22	71	0.49	78	71	8.68025	3.68e-12	7.14e-09	5.45e-11	6	4	4	0.6875	0.6875	REP_GCA_009594345.2_01287	chromosome
group_1253		hypothetical protein	78	29	22	71	0.49	78	71	8.68025	3.68e-12	7.14e-09	5.45e-11	6	4	4	0.6875	0.6875	REP_GCA_009594345.2_01288	chromosome
group_2481		hypothetical protein	48	0	52	100	0.48	48	100	inf	3.85e-18	7.46e-15	7.11e-17	5	5	0	0.0625	0.0625	n/A	undetermined
group_1763		IS91 family transposase ISVsa3;hypothetical protein	48	0	52	100	0.48	48	100	inf	3.85e-18	7.46e-15	7.11e-17	5	5	0	0.0625	0.0625	REP_GCA_009594345.2_00036	plasmid
bla_1	bla_1	Beta-lactamase CTX-M-1;Beta-lactamase Toho-1	54	6	46	94	0.48	54	94	18.3913	2.63e-14	5.09e-11	4.1e-13	6	4	4	0.6875	0.6875	REP_GCA_009594345.2_00019	plasmid
group_1908		hypothetical protein	78	30	22	70	0.48	78	70	8.27273	1.02e-11	1.97e-08	1.48e-10	6	4	4	0.6875	0.6875	REP_GCA_009594345.2_01286	chromosome
group_1794		hypothetical protein	77	29	23	71	0.48	77	71	8.1964	1.1e-11	2.14e-08	1.6e-10	6	4	4	0.6875	0.6875	REP_GCA_009594345.2_01285	chromosome
group_1760		hypothetical protein	47	0	53	100	0.47	47	100	inf	1.11e-17	2.15e-14	1.94e-16	4	4	0	0.125	0.125	REP_GCA_009594345.2_00017	plasmid
group_1971		hypothetical protein	78	34	22	66	0.44	78	66	6.88235	4.59e-10	8.91e-07	5.3e-09	6	4	4	0.6875	0.6875	REP_GCA_009594345.2_01289	chromosome
group_2457		hypothetical protein	43	0	57	100	0.43	43	100	inf	6.85e-16	1.33e-12	1.14e-14	4	4	0	0.125	0.125	n/A	undetermined
group_1890		hypothetical protein	78	35	22	65	0.43	78	65	6.58442	1.12e-09	2.17e-06	1.27e-08	6	4	4	0.6875	0.6875	REP_GCA_009594345.2_01284	chromosome
group_2480		hypothetical protein	40	0	60	100	0.4	40	100	inf	1.34e-14	2.6e-11	2.11e-13	4	4	0	0.125	0.125	n/A	undetermined
group_1828		hypothetical protein	95	55	5	45	0.4	95	45	15.5455	2.17e-11	4.21e-08	3.1e-10	5	4	2	0.375	1	REP_GCA_009594345.2_00099	plasmid
group_1296		IS3 family transposase ISYpe1	97	58	3	42	0.39	97	42	23.4138	6.92e-12	1.34e-08	1.02e-10	7	6	2	0.125	0.453125	REP_GCA_009594345.2_00152	plasmid
group_1718		IS3 family transposase ISYps8	100	65	0	35	0.35	100	35	inf	1.56e-12	3.02e-09	2.36e-11	6	6	0	0.03125	0.03125	REP_GCA_009594345.2_00154	plasmid
group_1659		hypothetical protein	99	64	1	36	0.35	99	36	55.6875	1.41e-11	2.73e-08	2.02e-10	3	2	1	1	1	REP_GCA_009594345.2_01316	chromosome
group_888		hypothetical protein	98	63	2	37	0.35	98	37	28.7778	6.87e-11	1.33e-07	8.38e-10	4	2	2	1	1	REP_GCA_009594345.2_01325	chromosome
group_223		hypothetical protein	98	63	2	37	0.35	98	37	28.7778	6.87e-11	1.33e-07	8.38e-10	4	2	2	1	1	REP_GCA_009594345.2_01330	chromosome
group_659		hypothetical protein	98	63	2	37	0.35	98	37	28.7778	6.87e-11	1.33e-07	8.38e-10	4	2	2	1	1	REP_GCA_009594345.2_01326	chromosome
group_1508		hypothetical protein	98	63	2	37	0.35	98	37	28.7778	6.87e-11	1.33e-07	8.38e-10	4	2	2	1	1	REP_GCA_009594345.2_01337	chromosome
group_594		hypothetical protein	98	63	2	37	0.35	98	37	28.7778	6.87e-11	1.33e-07	8.38e-10	4	2	2	1	1	REP_GCA_009594345.2_01319	chromosome
group_64		hypothetical protein	98	63	2	37	0.35	98	37	28.7778	6.87e-11	1.33e-07	8.38e-10	4	2	2	1	1	REP_GCA_009594345.2_01327	chromosome
group_1354		hypothetical protein	98	63	2	37	0.35	98	37	28.7778	6.87e-11	1.33e-07	8.38e-10	4	2	2	1	1	REP_GCA_009594345.2_01340	chromosome
group_98		hypothetical protein	98	63	2	37	0.35	98	37	28.7778	6.87e-11	1.33e-07	8.38e-10	4	2	2	1	1	REP_GCA_009594345.2_01322	chromosome
group_743		hypothetical protein	98	63	2	37	0.35	98	37	28.7778	6.87e-11	1.33e-07	8.38e-10	4	2	2	1	1	REP_GCA_009594345.2_01333	chromosome
group_623		hypothetical protein	98	63	2	37	0.35	98	37	28.7778	6.87e-11	1.33e-07	8.38e-10	4	2	2	1	1	REP_GCA_009594345.2_01323	chromosome
group_436		hypothetical protein	98	63	2	37	0.35	98	37	28.7778	6.87e-11	1.33e-07	8.38e-10	4	2	2	1	1	REP_GCA_009594345.2_01335	chromosome
group_976		hypothetical protein	98	63	2	37	0.35	98	37	28.7778	6.87e-11	1.33e-07	8.38e-10	4	2	2	1	1	REP_GCA_009594345.2_01320	chromosome
group_938		hypothetical protein	98	63	2	37	0.35	98	37	28.7778	6.87e-11	1.33e-07	8.38e-10	4	2	2	1	1	REP_GCA_009594345.2_01334	chromosome
group_1001		hypothetical protein	98	63	2	37	0.35	98	37	28.7778	6.87e-11	1.33e-07	8.38e-10	4	2	2	1	1	REP_GCA_009594345.2_01331	chromosome
group_837		hypothetical protein	98	63	2	37	0.35	98	37	28.7778	6.87e-11	1.33e-07	8.38e-10	4	2	2	1	1	REP_GCA_009594345.2_01336	chromosome
group_41		hypothetical protein	98	63	2	37	0.35	98	37	28.7778	6.87e-11	1.33e-07	8.38e-10	4	2	2	1	1	REP_GCA_009594345.2_01328	chromosome
group_115		hypothetical protein	98	63	2	37	0.35	98	37	28.7778	6.87e-11	1.33e-07	8.38e-10	4	2	2	1	1	REP_GCA_009594345.2_01329	chromosome
group_364		hypothetical protein	98	63	2	37	0.35	98	37	28.7778	6.87e-11	1.33e-07	8.38e-10	4	2	2	1	1	REP_GCA_009594345.2_01321	chromosome
group_1675		hypothetical protein	98	63	2	37	0.35	98	37	28.7778	6.87e-11	1.33e-07	8.38e-10	4	2	2	1	1	REP_GCA_009594345.2_01332	chromosome
group_1695		hypothetical protein	98	63	2	37	0.35	98	37	28.7778	6.87e-11	1.33e-07	8.38e-10	4	2	2	1	1	REP_GCA_009594345.2_01339	chromosome
group_1692		hypothetical protein	98	63	2	37	0.35	98	37	28.7778	6.87e-11	1.33e-07	8.38e-10	4	2	2	1	1	REP_GCA_009594345.2_01324	chromosome
group_2364		hypothetical protein	55	20	45	80	0.35	55	80	4.88889	4.84e-07	0.000938389	2.67e-06	5	3	2	1	1	n/A	undetermined
group_1248		hypothetical protein	98	64	2	36	0.34	98	36	27.5625	1.65e-10	3.21e-07	1.92e-09	4	2	2	1	1
group_1825		hypothetical protein	98	64	2	36	0.34	98	36	27.5625	1.65e-10	3.21e-07	1.92e-09	4	2	2	1	1
group_1331		hypothetical protein	98	64	2	36	0.34	98	36	27.5625	1.65e-10	3.21e-07	1.92e-09	4	2	2	1	1
group_1972		hypothetical protein	98	64	2	36	0.34	98	36	27.5625	1.65e-10	3.21e-07	1.92e-09	4	2	2	1	1
group_1860		hypothetical protein	98	64	2	36	0.34	98	36	27.5625	1.65e-10	3.21e-07	1.92e-09	4	2	2	1	1
group_1731		hypothetical protein	98	64	2	36	0.34	98	36	27.5625	1.65e-10	3.21e-07	1.92e-09	4	2	2	1	1
group_1910		hypothetical protein	98	64	2	36	0.34	98	36	27.5625	1.65e-10	3.21e-07	1.92e-09	4	2	2	1	1
group_1401		hypothetical protein	98	64	2	36	0.34	98	36	27.5625	1.65e-10	3.21e-07	1.92e-09	4	2	2	1	1
group_2366	rph	Ribonuclease PH	54	20	46	80	0.34	54	80	4.69565	9.81e-07	0.00190311	5.24e-06	5	3	2	1	1
group_2363	yidZ_1	HTH-type transcriptional regulator YidZ	55	21	45	79	0.34	55	79	4.59788	1.14e-06	0.00220631	6.04e-06	5	3	2	1	1
group_2361		hypothetical protein	52	19	48	81	0.33	52	81	4.61842	1.66e-06	0.00322645	8.51e-06	6	4	4	0.6875	0.6875
crl	crl	Sigma factor-binding protein Crl	54	21	46	79	0.33	54	79	4.41615	2.26e-06	0.00438383	1.14e-05	5	3	3	1	1
group_2293		Lactate 2-monooxygenase	55	22	45	78	0.33	55	78	4.33333	2.58e-06	0.00499685	1.3e-05	5	3	2	1	1
group_2434		hypothetical protein	56	23	44	77	0.33	56	77	4.26087	2.9e-06	0.00561843	1.46e-05	5	3	2	1	1
group_1894		ISNCY family transposase ISRor2;hypothetical protein	86	54	14	46	0.32	86	46	5.2328	1.13e-06	0.00218152	5.99e-06	7	6	4	0.125	1
ligB_2~~~ligB	ligB_2;ligB	DNA ligase B	48	16	52	84	0.32	48	84	4.84615	1.83e-06	0.00355631	9.31e-06	6	4	4	0.6875	0.6875
group_2367	pyrE	Orotate phosphoribosyltransferase	52	20	48	80	0.32	52	80	4.33333	3.82e-06	0.00741577	1.89e-05	6	3	3	1	1
group_2436	gpt	Xanthine phosphoribosyltransferase	56	24	44	76	0.32	56	76	4.0303	6.25e-06	0.01211	3.07e-05	5	3	2	1	1
group_2402		hypothetical protein	56	24	44	76	0.32	56	76	4.0303	6.25e-06	0.01211	3.07e-05	5	3	2	1	1
group_2462		hypothetical protein	31	0	69	100	0.31	31	100	inf	5.9e-11	1.14e-07	8.3e-10	4	4	0	0.125	0.125
group_1571	dsbE	Thiol:disulfide interchange protein DsbE	100	69	0	31	0.31	100	31	inf	5.9e-11	1.14e-07	8.3e-10	6	6	0	0.03125	0.03125
group_1941		hypothetical protein	99	68	1	32	0.31	99	32	46.5882	4.83e-10	9.37e-07	5.54e-09	3	2	1	1	1
group_1323		hypothetical protein	95	64	5	36	0.31	95	36	10.6875	4.08e-08	7.91e-05	2.5e-07	5	2	4	0.375	1
group_428		hypothetical protein	95	64	5	36	0.31	95	36	10.6875	4.08e-08	7.91e-05	2.5e-07	5	2	4	0.375	1
group_1434		hypothetical protein	95	64	5	36	0.31	95	36	10.6875	4.08e-08	7.91e-05	2.5e-07	5	2	4	0.375	1
group_1876		hypothetical protein	95	64	5	36	0.31	95	36	10.6875	4.08e-08	7.91e-05	2.5e-07	5	2	4	0.375	1
group_230		hypothetical protein	95	64	5	36	0.31	95	36	10.6875	4.08e-08	7.91e-05	2.5e-07	5	2	4	0.375	1
group_1136		hypothetical protein	95	64	5	36	0.31	95	36	10.6875	4.08e-08	7.91e-05	2.5e-07	5	2	4	0.375	1
group_1682		IS6 family transposase IS26;hypothetical protein;IS6 family transposase IS15	45	14	55	86	0.31	45	86	5.02597	2.23e-06	0.00432518	1.13e-05	6	5	3	0.21875	1
slmA_2~~~slmA	slmA_2;slmA	Nucleoid occlusion factor SlmA	51	20	49	80	0.31	51	80	4.16327	7.35e-06	0.0142555	3.5e-05	6	3	3	1	1
group_256		hypothetical protein	98	68	2	32	0.3	98	32	23.0588	4.97e-09	9.65e-06	5.48e-08	4	2	2	1	1
group_1826		hypothetical protein	98	68	2	32	0.3	98	32	23.0588	4.97e-09	9.65e-06	5.48e-08	4	2	2	1	1
group_1965		hypothetical protein	96	66	4	34	0.3	96	34	12.3636	4.02e-08	7.79e-05	2.5e-07	5	2	3	1	1
prfB_3~~~prfB_2	prfB_3;prfB_2	Peptide chain release factor 2;Peptide chain release factor RF2	50	20	50	80	0.3	50	80	4	1.39e-05	0.0269311	6.31e-05	5	3	3	1	1
group_2437	pepD	Cytosol non-specific dipeptidase	52	22	48	78	0.3	52	78	3.84091	1.8e-05	0.0349223	7.73e-05	5	3	3	1	1
group_2299		Aminoglycoside N(6')-acetyltransferase type 1	55	25	45	75	0.3	55	75	3.66667	2.43e-05	0.0471931	0.000104179	5	3	2	1	1
dut_2~~~dut	dut_2;dut	Deoxyuridine 5'-triphosphate nucleotidohydrolase	49	20	51	80	0.29	49	80	3.84314	2.58e-05	0.05001	0.000109671	6	3	3	1	1
group_1120		hypothetical protein	77	48	23	52	0.29	77	52	3.62681	3.7e-05	0.0718275	0.000150582	7	6	4	0.125	1
srlR_5~~~srlR_1	srlR_5;;srlR_1	Glucitol operon repressor;hypothetical protein	54	25	46	75	0.29	54	75	3.52174	4.46e-05	0.0865186	0.000181001	5	3	2	1	1
group_1938		hypothetical protein;IS91 family transposase ISVsa3	28	0	72	100	0.28	28	100	inf	8.25e-10	1.6e-06	9.41e-09	5	5	0	0.0625	0.0625
group_1979		hypothetical protein	95	67	5	33	0.28	95	33	9.35821	4.02e-07	0.000779599	2.23e-06	5	2	4	0.375	1
phoE_2~~~phoE	phoE_2;phoE	Outer membrane porin PhoE	44	16	56	84	0.28	44	84	4.125	2.44e-05	0.0473611	0.00010432	6	4	3	0.6875	1
gatC_6~~~gatC_1	;gatC_6;gatC_1	hypothetical protein;PTS system galactitol-specific EIIC component	49	21	51	79	0.28	49	79	3.61438	5.36e-05	0.103861	0.000216376	6	3	3	1	1
group_2327		hypothetical protein	49	21	51	79	0.28	49	79	3.61438	5.36e-05	0.103861	0.000216376	6	3	3	1	1
group_2328	ulaC_1	Ascorbate-specific PTS system EIIA component	50	22	50	78	0.28	50	78	3.54545	6.02e-05	0.116759	0.000242742	6	3	3	1	1
rpe_4~~~rpe_1	rpe_4;;rpe_1	Ribulose-phosphate 3-epimerase;hypothetical protein	51	23	49	77	0.28	51	77	3.48447	6.7e-05	0.129822	0.000268226	6	3	3	1	1
yhhJ	yhhJ	Inner membrane transport permease YhhJ	99	72	1	28	0.27	99	28	38.5	1.43e-08	2.76e-05	9.43e-08	4	3	1	0.625	0.625
rbbA	rbbA	Ribosome-associated ATPase	99	72	1	28	0.27	99	28	38.5	1.43e-08	2.76e-05	9.43e-08	4	3	1	0.625	0.625
group_203		hypothetical protein	99	72	1	28	0.27	99	28	38.5	1.43e-08	2.76e-05	9.43e-08	4	3	1	0.625	0.625
group_1218		hypothetical protein	99	72	1	28	0.27	99	28	38.5	1.43e-08	2.76e-05	9.43e-08	3	3	1	0.25	1
group_1904		hypothetical protein	95	68	5	32	0.27	95	32	8.94118	8.41e-07	0.00163088	4.51e-06	6	3	4	0.6875	1
group_1852		hypothetical protein	95	68	5	32	0.27	95	32	8.94118	8.41e-07	0.00163088	4.51e-06	6	3	4	0.6875	1
klcA	klcA	Antirestriction protein KlcA	95	68	5	32	0.27	95	32	8.94118	8.41e-07	0.00163088	4.51e-06	6	3	4	0.6875	1
group_1980		hypothetical protein	95	68	5	32	0.27	95	32	8.94118	8.41e-07	0.00163088	4.51e-06	5	2	4	0.375	1
group_1088	ant1_2	Streptomycin 3''-adenylyltransferase	85	58	15	42	0.27	85	42	4.10345	3.67e-05	0.0712104	0.000149602	7	6	4	0.125	1
yceI_3~~~yceI_2	;yceI_3;yceI_2	hypothetical protein;Protein YceI	47	20	53	80	0.27	47	80	3.54717	8.45e-05	0.163886	0.000332425	6	3	4	0.6875	1
group_1051		hypothetical protein	100	74	0	26	0.26	100	26	inf	4.6e-09	8.91e-06	5.12e-08	2	2	0	0.5	0.5
tehA_2	tehA_2	Tellurite resistance protein TehA	100	74	0	26	0.26	100	26	inf	4.6e-09	8.91e-06	5.12e-08	2	2	0	0.5	0.5
adiA_2	adiA_2	Biodegradative arginine decarboxylase	100	74	0	26	0.26	100	26	inf	4.6e-09	8.91e-06	5.12e-08	2	2	0	0.5	0.5
group_1393		hypothetical protein	99	73	1	27	0.26	99	27	36.6164	3.25e-08	6.3e-05	2.03e-07	3	2	1	1	1
group_1849		hypothetical protein	99	73	1	27	0.26	99	27	36.6164	3.25e-08	6.3e-05	2.03e-07	3	3	1	0.25	1
group_1758		hypothetical protein	99	73	1	27	0.26	99	27	36.6164	3.25e-08	6.3e-05	2.03e-07	3	3	1	0.25	1
group_1757		hypothetical protein	99	73	1	27	0.26	99	27	36.6164	3.25e-08	6.3e-05	2.03e-07	3	3	1	0.25	1
group_1232		hypothetical protein	99	73	1	27	0.26	99	27	36.6164	3.25e-08	6.3e-05	2.03e-07	3	3	1	0.25	1
group_1907		ISNCY family transposase ISRor2	99	73	1	27	0.26	99	27	36.6164	3.25e-08	6.3e-05	2.03e-07	3	3	1	0.25	1
group_1604		hypothetical protein	99	73	1	27	0.26	99	27	36.6164	3.25e-08	6.3e-05	2.03e-07	3	3	1	0.25	1
group_1786		hypothetical protein	99	73	1	27	0.26	99	27	36.6164	3.25e-08	6.3e-05	2.03e-07	3	3	1	0.25	1
group_1225		hypothetical protein	99	73	1	27	0.26	99	27	36.6164	3.25e-08	6.3e-05	2.03e-07	3	3	1	0.25	1
group_1224		hypothetical protein	99	73	1	27	0.26	99	27	36.6164	3.25e-08	6.3e-05	2.03e-07	3	3	1	0.25	1
group_1227		hypothetical protein	99	73	1	27	0.26	99	27	36.6164	3.25e-08	6.3e-05	2.03e-07	3	3	1	0.25	1
group_1229		hypothetical protein	99	73	1	27	0.26	99	27	36.6164	3.25e-08	6.3e-05	2.03e-07	3	3	1	0.25	1
group_1211		hypothetical protein	99	73	1	27	0.26	99	27	36.6164	3.25e-08	6.3e-05	2.03e-07	3	3	1	0.25	1
group_1212		hypothetical protein	99	73	1	27	0.26	99	27	36.6164	3.25e-08	6.3e-05	2.03e-07	3	3	1	0.25	1
group_1841		hypothetical protein	99	73	1	27	0.26	99	27	36.6164	3.25e-08	6.3e-05	2.03e-07	3	3	1	0.25	1
group_1843		hypothetical protein	99	73	1	27	0.26	99	27	36.6164	3.25e-08	6.3e-05	2.03e-07	3	3	1	0.25	1
group_1842		hypothetical protein	99	73	1	27	0.26	99	27	36.6164	3.25e-08	6.3e-05	2.03e-07	3	3	1	0.25	1
group_1868		hypothetical protein	98	72	2	28	0.26	98	28	19.0556	1.27e-07	0.000246251	7.24e-07	4	2	2	1	1
group_1502		hypothetical protein	98	72	2	28	0.26	98	28	19.0556	1.27e-07	0.000246251	7.24e-07	4	3	2	0.625	1
group_1881		hypothetical protein	98	72	2	28	0.26	98	28	19.0556	1.27e-07	0.000246251	7.24e-07	4	3	2	0.625	1
group_1754		hypothetical protein	98	72	2	28	0.26	98	28	19.0556	1.27e-07	0.000246251	7.24e-07	4	3	2	0.625	1
group_1205		hypothetical protein	98	72	2	28	0.26	98	28	19.0556	1.27e-07	0.000246251	7.24e-07	4	3	2	0.625	1
group_1203		hypothetical protein	98	72	2	28	0.26	98	28	19.0556	1.27e-07	0.000246251	7.24e-07	4	3	2	0.625	1
group_1599		hypothetical protein	98	72	2	28	0.26	98	28	19.0556	1.27e-07	0.000246251	7.24e-07	4	3	2	0.625	1
group_1596		hypothetical protein	98	72	2	28	0.26	98	28	19.0556	1.27e-07	0.000246251	7.24e-07	4	3	2	0.625	1
group_1885		hypothetical protein	98	72	2	28	0.26	98	28	19.0556	1.27e-07	0.000246251	7.24e-07	4	3	2	0.625	1
group_1603		hypothetical protein	98	72	2	28	0.26	98	28	19.0556	1.27e-07	0.000246251	7.24e-07	4	3	2	0.625	1
group_1600	ais_2	Lipopolysaccharide core heptose(II)-phosphate phosphatase	98	72	2	28	0.26	98	28	19.0556	1.27e-07	0.000246251	7.24e-07	4	3	2	0.625	1
group_1869		hypothetical protein	98	72	2	28	0.26	98	28	19.0556	1.27e-07	0.000246251	7.24e-07	4	3	2	0.625	1
group_1184	yggR_2	putative protein YggR	98	72	2	28	0.26	98	28	19.0556	1.27e-07	0.000246251	7.24e-07	4	3	2	0.625	1
group_1185		hypothetical protein	98	72	2	28	0.26	98	28	19.0556	1.27e-07	0.000246251	7.24e-07	4	3	2	0.625	1
group_1181		hypothetical protein	98	72	2	28	0.26	98	28	19.0556	1.27e-07	0.000246251	7.24e-07	4	3	2	0.625	1
group_1177		hypothetical protein	98	72	2	28	0.26	98	28	19.0556	1.27e-07	0.000246251	7.24e-07	4	3	2	0.625	1
group_1173		hypothetical protein	98	72	2	28	0.26	98	28	19.0556	1.27e-07	0.000246251	7.24e-07	4	3	2	0.625	1
group_414		hypothetical protein	98	72	2	28	0.26	98	28	19.0556	1.27e-07	0.000246251	7.24e-07	4	3	2	0.625	1
group_1192		hypothetical protein	98	72	2	28	0.26	98	28	19.0556	1.27e-07	0.000246251	7.24e-07	4	3	2	0.625	1
group_1191		hypothetical protein	98	72	2	28	0.26	98	28	19.0556	1.27e-07	0.000246251	7.24e-07	4	3	2	0.625	1
group_1194		hypothetical protein	98	72	2	28	0.26	98	28	19.0556	1.27e-07	0.000246251	7.24e-07	4	3	2	0.625	1
group_1199		hypothetical protein	98	72	2	28	0.26	98	28	19.0556	1.27e-07	0.000246251	7.24e-07	4	3	2	0.625	1
group_1992		hypothetical protein	98	72	2	28	0.26	98	28	19.0556	1.27e-07	0.000246251	7.24e-07	4	3	2	0.625	1
group_1090	folP_2	Dihydropteroate synthase	85	59	15	41	0.26	85	41	3.93785	6.68e-05	0.129583	0.000268226	7	5	4	0.453125	1
group_2417	;rtcB	hypothetical protein;RNA-splicing ligase RtcB	46	20	54	80	0.26	46	80	3.40741	0.0001492	0.289298	0.000565035	5	3	3	1	1
group_170		IS200/IS605 family transposase IS609	100	75	0	25	0.25	100	25	inf	1.07e-08	2.08e-05	7.2e-08	1	1	0	1	1
group_1068		hypothetical protein	100	75	0	25	0.25	100	25	inf	1.07e-08	2.08e-05	7.2e-08	1	1	0	1	1
group_1060		hypothetical protein	100	75	0	25	0.25	100	25	inf	1.07e-08	2.08e-05	7.2e-08	1	1	0	1	1
dbpA_2	dbpA_2	ATP-dependent RNA helicase DbpA	100	75	0	25	0.25	100	25	inf	1.07e-08	2.08e-05	7.2e-08	1	1	0	1	1
group_889		IS256 family transposase ISSod4	100	75	0	25	0.25	100	25	inf	1.07e-08	2.08e-05	7.2e-08	1	1	0	1	1
xerD_2	xerD_2	Tyrosine recombinase XerD	100	75	0	25	0.25	100	25	inf	1.07e-08	2.08e-05	7.2e-08	1	1	0	1	1
group_258		ISNCY family transposase ISRor2	100	75	0	25	0.25	100	25	inf	1.07e-08	2.08e-05	7.2e-08	1	1	0	1	1
group_257		hypothetical protein	100	75	0	25	0.25	100	25	inf	1.07e-08	2.08e-05	7.2e-08	1	1	0	1	1
hsrA_2	hsrA_2	putative transport protein HsrA	100	75	0	25	0.25	100	25	inf	1.07e-08	2.08e-05	7.2e-08	1	1	0	1	1
faeE	faeE	Chaperone protein FaeE	100	75	0	25	0.25	100	25	inf	1.07e-08	2.08e-05	7.2e-08	1	1	0	1	1
faeG	;faeG	hypothetical protein;K88 fimbrial protein AC	100	75	0	25	0.25	100	25	inf	1.07e-08	2.08e-05	7.2e-08	1	1	0	1	1
group_1391		IS256 family transposase ISEc39	100	75	0	25	0.25	100	25	inf	1.07e-08	2.08e-05	7.2e-08	1	1	0	1	1
group_1392		hypothetical protein	100	75	0	25	0.25	100	25	inf	1.07e-08	2.08e-05	7.2e-08	1	1	0	1	1
group_1669		hypothetical protein	100	75	0	25	0.25	100	25	inf	1.07e-08	2.08e-05	7.2e-08	1	1	0	1	1
group_550		hypothetical protein	100	75	0	25	0.25	100	25	inf	1.07e-08	2.08e-05	7.2e-08	1	1	0	1	1
group_557		hypothetical protein	100	75	0	25	0.25	100	25	inf	1.07e-08	2.08e-05	7.2e-08	1	1	0	1	1
group_1322		IS4 family transposase ISSfl1	100	75	0	25	0.25	100	25	inf	1.07e-08	2.08e-05	7.2e-08	1	1	0	1	1
group_1715		hypothetical protein	100	75	0	25	0.25	100	25	inf	1.07e-08	2.08e-05	7.2e-08	1	1	0	1	1
group_1719		hypothetical protein	100	75	0	25	0.25	100	25	inf	1.07e-08	2.08e-05	7.2e-08	1	1	0	1	1
dhbE	dhbE	23-dihydroxybenzoate-AMP ligase	100	75	0	25	0.25	100	25	inf	1.07e-08	2.08e-05	7.2e-08	1	1	0	1	1
group_420		hypothetical protein	100	75	0	25	0.25	100	25	inf	1.07e-08	2.08e-05	7.2e-08	1	1	0	1	1
yjiK_2	yjiK_2	putative protein YjiK	100	75	0	25	0.25	100	25	inf	1.07e-08	2.08e-05	7.2e-08	1	1	0	1	1
group_1433		hypothetical protein	100	75	0	25	0.25	100	25	inf	1.07e-08	2.08e-05	7.2e-08	1	1	0	1	1
group_1464		hypothetical protein	100	75	0	25	0.25	100	25	inf	1.07e-08	2.08e-05	7.2e-08	1	1	0	1	1
group_1022		hypothetical protein	100	75	0	25	0.25	100	25	inf	1.07e-08	2.08e-05	7.2e-08	1	1	0	1	1
group_683		hypothetical protein	100	75	0	25	0.25	100	25	inf	1.07e-08	2.08e-05	7.2e-08	1	1	0	1	1
group_720		hypothetical protein	100	75	0	25	0.25	100	25	inf	1.07e-08	2.08e-05	7.2e-08	1	1	0	1	1
group_1297		hypothetical protein	100	75	0	25	0.25	100	25	inf	1.07e-08	2.08e-05	7.2e-08	1	1	0	1	1
pppA	pppA	Prepilin peptidase PppA	100	75	0	25	0.25	100	25	inf	1.07e-08	2.08e-05	7.2e-08	1	1	0	1	1
btuD_5	btuD_5	Vitamin B12 import ATP-binding protein BtuD	100	75	0	25	0.25	100	25	inf	1.07e-08	2.08e-05	7.2e-08	1	1	0	1	1
group_1615		hypothetical protein	100	75	0	25	0.25	100	25	inf	1.07e-08	2.08e-05	7.2e-08	1	1	0	1	1
xerC_5	xerC_5	Tyrosine recombinase XerC	100	75	0	25	0.25	100	25	inf	1.07e-08	2.08e-05	7.2e-08	1	1	0	1	1
group_1874		IS110 family transposase ISSfl8	100	75	0	25	0.25	100	25	inf	1.07e-08	2.08e-05	7.2e-08	1	1	0	1	1
srfAD	srfAD	Surfactin synthase thioesterase subunit	100	75	0	25	0.25	100	25	inf	1.07e-08	2.08e-05	7.2e-08	1	1	0	1	1
group_503		IS4 family transposase ISSfl1	100	75	0	25	0.25	100	25	inf	1.07e-08	2.08e-05	7.2e-08	1	1	0	1	1
group_506		hypothetical protein	100	75	0	25	0.25	100	25	inf	1.07e-08	2.08e-05	7.2e-08	1	1	0	1	1
group_1473		Putative multidrug export ATP-binding/permease protein	100	75	0	25	0.25	100	25	inf	1.07e-08	2.08e-05	7.2e-08	1	1	0	1	1
cmoM_2	;cmoM_2	hypothetical protein;tRNA 5-carboxymethoxyuridine methyltransferase	100	75	0	25	0.25	100	25	inf	1.07e-08	2.08e-05	7.2e-08	1	1	0	1	1
group_1370		hypothetical protein	100	75	0	25	0.25	100	25	inf	1.07e-08	2.08e-05	7.2e-08	1	1	0	1	1
adiC_2	adiC_2	Arginine/agmatine antiporter	100	75	0	25	0.25	100	25	inf	1.07e-08	2.08e-05	7.2e-08	1	1	0	1	1
group_781		hypothetical protein	100	75	0	25	0.25	100	25	inf	1.07e-08	2.08e-05	7.2e-08	1	1	0	1	1
yhjV_2~~~yhjV_1	yhjV_2;yhjV_1	Inner membrane transport protein YhjV	100	75	0	25	0.25	100	25	inf	1.07e-08	2.08e-05	7.2e-08	1	1	0	1	1
group_762		hypothetical protein	100	75	0	25	0.25	100	25	inf	1.07e-08	2.08e-05	7.2e-08	1	1	0	1	1
group_763		hypothetical protein	100	75	0	25	0.25	100	25	inf	1.07e-08	2.08e-05	7.2e-08	1	1	0	1	1
group_167		hypothetical protein	100	75	0	25	0.25	100	25	inf	1.07e-08	2.08e-05	7.2e-08	1	1	0	1	1
mbtI	mbtI	Salicylate synthase	100	75	0	25	0.25	100	25	inf	1.07e-08	2.08e-05	7.2e-08	1	1	0	1	1
ampG_2	ampG_2	Anhydromuropeptide permease	100	75	0	25	0.25	100	25	inf	1.07e-08	2.08e-05	7.2e-08	1	1	0	1	1
sopB_2	sopB_2	Protein SopB	100	75	0	25	0.25	100	25	inf	1.07e-08	2.08e-05	7.2e-08	1	1	0	1	1
group_978		hypothetical protein	100	75	0	25	0.25	100	25	inf	1.07e-08	2.08e-05	7.2e-08	1	1	0	1	1
group_305		IS256 family transposase IS285	100	75	0	25	0.25	100	25	inf	1.07e-08	2.08e-05	7.2e-08	1	1	0	1	1
group_1656		hypothetical protein	100	75	0	25	0.25	100	25	inf	1.07e-08	2.08e-05	7.2e-08	1	1	0	1	1
aidA	aidA	Quorum-quenching protein AidA	100	75	0	25	0.25	100	25	inf	1.07e-08	2.08e-05	7.2e-08	1	1	0	1	1
group_829		hypothetical protein	100	75	0	25	0.25	100	25	inf	1.07e-08	2.08e-05	7.2e-08	1	1	0	1	1
group_1333		hypothetical protein	100	75	0	25	0.25	100	25	inf	1.07e-08	2.08e-05	7.2e-08	1	1	0	1	1
group_1883		hypothetical protein	100	75	0	25	0.25	100	25	inf	1.07e-08	2.08e-05	7.2e-08	1	1	0	1	1
group_1728		hypothetical protein	100	75	0	25	0.25	100	25	inf	1.07e-08	2.08e-05	7.2e-08	1	1	0	1	1
htrE	htrE	Outer membrane usher protein HtrE	100	75	0	25	0.25	100	25	inf	1.07e-08	2.08e-05	7.2e-08	1	1	0	1	1
group_1839		hypothetical protein	100	75	0	25	0.25	100	25	inf	1.07e-08	2.08e-05	7.2e-08	1	1	0	1	1
group_1421		hypothetical protein	100	75	0	25	0.25	100	25	inf	1.07e-08	2.08e-05	7.2e-08	1	1	0	1	1
group_125		hypothetical protein	100	75	0	25	0.25	100	25	inf	1.07e-08	2.08e-05	7.2e-08	1	1	0	1	1
yadV_2	yadV_2	putative fimbrial chaperone YadV	100	75	0	25	0.25	100	25	inf	1.07e-08	2.08e-05	7.2e-08	1	1	0	1	1
group_995		hypothetical protein	100	75	0	25	0.25	100	25	inf	1.07e-08	2.08e-05	7.2e-08	1	1	0	1	1
xerC_6	xerC_6	Tyrosine recombinase XerC	100	75	0	25	0.25	100	25	inf	1.07e-08	2.08e-05	7.2e-08	1	1	0	1	1
group_871		hypothetical protein	100	75	0	25	0.25	100	25	inf	1.07e-08	2.08e-05	7.2e-08	1	1	0	1	1
group_662		hypothetical protein	100	75	0	25	0.25	100	25	inf	1.07e-08	2.08e-05	7.2e-08	1	1	0	1	1
group_197		hypothetical protein	100	75	0	25	0.25	100	25	inf	1.07e-08	2.08e-05	7.2e-08	1	1	0	1	1
group_1044		IS256 family transposase ISEc39	100	75	0	25	0.25	100	25	inf	1.07e-08	2.08e-05	7.2e-08	1	1	0	1	1
group_378		hypothetical protein	100	75	0	25	0.25	100	25	inf	1.07e-08	2.08e-05	7.2e-08	1	1	0	1	1
group_655		hypothetical protein	100	75	0	25	0.25	100	25	inf	1.07e-08	2.08e-05	7.2e-08	1	1	0	1	1
ccdB	ccdB	Toxin CcdB	100	75	0	25	0.25	100	25	inf	1.07e-08	2.08e-05	7.2e-08	1	1	0	1	1
group_1466		hypothetical protein	100	75	0	25	0.25	100	25	inf	1.07e-08	2.08e-05	7.2e-08	1	1	0	1	1
ccdA	ccdA	Antitoxin CcdA	100	75	0	25	0.25	100	25	inf	1.07e-08	2.08e-05	7.2e-08	1	1	0	1	1
group_1300		hypothetical protein	100	75	0	25	0.25	100	25	inf	1.07e-08	2.08e-05	7.2e-08	1	1	0	1	1
group_1301		hypothetical protein	100	75	0	25	0.25	100	25	inf	1.07e-08	2.08e-05	7.2e-08	1	1	0	1	1
mgl	mgl	L-methionine gamma-lyase	100	75	0	25	0.25	100	25	inf	1.07e-08	2.08e-05	7.2e-08	1	1	0	1	1
group_404		hypothetical protein	100	75	0	25	0.25	100	25	inf	1.07e-08	2.08e-05	7.2e-08	1	1	0	1	1
group_935		hypothetical protein	100	75	0	25	0.25	100	25	inf	1.07e-08	2.08e-05	7.2e-08	1	1	0	1	1
group_1742		hypothetical protein	100	75	0	25	0.25	100	25	inf	1.07e-08	2.08e-05	7.2e-08	1	1	0	1	1
group_346		hypothetical protein	100	75	0	25	0.25	100	25	inf	1.07e-08	2.08e-05	7.2e-08	1	1	0	1	1
pemK	pemK	Endoribonuclease PemK	100	75	0	25	0.25	100	25	inf	1.07e-08	2.08e-05	7.2e-08	1	1	0	1	1
pemI	pemI	Antitoxin PemI	100	75	0	25	0.25	100	25	inf	1.07e-08	2.08e-05	7.2e-08	1	1	0	1	1
group_1134		hypothetical protein	100	75	0	25	0.25	100	25	inf	1.07e-08	2.08e-05	7.2e-08	1	1	0	1	1
caf1A_2~~~yraJ~~~lpfC	;caf1A_2;yraJ;lpfC'	hypothetical protein;F1 capsule-anchoring protein;Outer membrane usher protein YraJ;putative outer membrane usher protein LpfC'	100	75	0	25	0.25	100	25	inf	1.07e-08	2.08e-05	7.2e-08	1	1	0	1	1
norR_3	norR_3	Anaerobic nitric oxide reductase transcription regulator NorR	100	75	0	25	0.25	100	25	inf	1.07e-08	2.08e-05	7.2e-08	1	1	0	1	1
repB	repB	RepFIB replication protein A	100	75	0	25	0.25	100	25	inf	1.07e-08	2.08e-05	7.2e-08	1	1	0	1	1
group_1733		hypothetical protein	100	75	0	25	0.25	100	25	inf	1.07e-08	2.08e-05	7.2e-08	1	1	0	1	1
xerC_6~~~xerC_4~~~xerC_8	xerC_6;xerC_4;xerC_8	Tyrosine recombinase XerC	100	75	0	25	0.25	100	25	inf	1.07e-08	2.08e-05	7.2e-08	1	1	0	1	1
kup_2	kup_2	Low affinity potassium transport system protein kup	100	75	0	25	0.25	100	25	inf	1.07e-08	2.08e-05	7.2e-08	1	1	0	1	1
group_526		IS481 family transposase ISErsp1	100	75	0	25	0.25	100	25	inf	1.07e-08	2.08e-05	7.2e-08	1	1	0	1	1
group_192		hypothetical protein	100	75	0	25	0.25	100	25	inf	1.07e-08	2.08e-05	7.2e-08	1	1	0	1	1
ygiW_3	ygiW_3	Protein YgiW	100	75	0	25	0.25	100	25	inf	1.07e-08	2.08e-05	7.2e-08	1	1	0	1	1
vapC	vapC	tRNA(fMet)-specific endonuclease VapC	100	75	0	25	0.25	100	25	inf	1.07e-08	2.08e-05	7.2e-08	1	1	0	1	1
group_1163		hypothetical protein	100	75	0	25	0.25	100	25	inf	1.07e-08	2.08e-05	7.2e-08	1	1	0	1	1
group_964		IS21 family transposase ISEc10	100	75	0	25	0.25	100	25	inf	1.07e-08	2.08e-05	7.2e-08	1	1	0	1	1
group_965		IS200/IS605 family transposase ISShwo2	100	75	0	25	0.25	100	25	inf	1.07e-08	2.08e-05	7.2e-08	1	1	0	1	1
group_1420		hypothetical protein	100	75	0	25	0.25	100	25	inf	1.07e-08	2.08e-05	7.2e-08	1	1	0	1	1
group_1486		hypothetical protein	100	75	0	25	0.25	100	25	inf	1.07e-08	2.08e-05	7.2e-08	1	1	0	1	1
group_1078		hypothetical protein	100	75	0	25	0.25	100	25	inf	1.07e-08	2.08e-05	7.2e-08	1	1	0	1	1
group_1672		hypothetical protein	100	75	0	25	0.25	100	25	inf	1.07e-08	2.08e-05	7.2e-08	1	1	0	1	1
group_1577		hypothetical protein	100	75	0	25	0.25	100	25	inf	1.07e-08	2.08e-05	7.2e-08	1	1	0	1	1
group_560		hypothetical protein	100	75	0	25	0.25	100	25	inf	1.07e-08	2.08e-05	7.2e-08	1	1	0	1	1
group_641		hypothetical protein	100	75	0	25	0.25	100	25	inf	1.07e-08	2.08e-05	7.2e-08	1	1	0	1	1
group_640		hypothetical protein	100	75	0	25	0.25	100	25	inf	1.07e-08	2.08e-05	7.2e-08	1	1	0	1	1
group_1315		hypothetical protein	100	75	0	25	0.25	100	25	inf	1.07e-08	2.08e-05	7.2e-08	1	1	0	1	1
group_1313		hypothetical protein	100	75	0	25	0.25	100	25	inf	1.07e-08	2.08e-05	7.2e-08	1	1	0	1	1
amiD_2	amiD_2	N-acetylmuramoyl-L-alanine amidase AmiD	100	75	0	25	0.25	100	25	inf	1.07e-08	2.08e-05	7.2e-08	1	1	0	1	1
group_320		hypothetical protein	100	75	0	25	0.25	100	25	inf	1.07e-08	2.08e-05	7.2e-08	1	1	0	1	1
fyuA_1~~~fyuA_2~~~fyuA	fyuA_1;fyuA_2;fyuA	Pesticin receptor	100	75	0	25	0.25	100	25	inf	1.07e-08	2.08e-05	7.2e-08	1	1	0	1	1
group_1698		hypothetical protein	100	75	0	25	0.25	100	25	inf	1.07e-08	2.08e-05	7.2e-08	1	1	0	1	1
group_216		hypothetical protein	100	75	0	25	0.25	100	25	inf	1.07e-08	2.08e-05	7.2e-08	1	1	0	1	1
group_602		hypothetical protein	100	75	0	25	0.25	100	25	inf	1.07e-08	2.08e-05	7.2e-08	1	1	0	1	1
group_1187		hypothetical protein	100	75	0	25	0.25	100	25	inf	1.07e-08	2.08e-05	7.2e-08	1	1	0	1	1
group_1625		hypothetical protein	100	75	0	25	0.25	100	25	inf	1.07e-08	2.08e-05	7.2e-08	1	1	0	1	1
group_1103		hypothetical protein	97	72	3	28	0.25	97	28	12.5741	7.77e-07	0.00150647	4.23e-06	4	2	2	1	1
group_1778	;pld	hypothetical protein;Phospholipase D	96	71	4	29	0.25	96	29	9.80282	1.78e-06	0.00345133	9.06e-06	6	4	3	0.6875	1
group_851		hypothetical protein	96	71	4	29	0.25	96	29	9.80282	1.78e-06	0.00345133	9.06e-06	6	4	2	0.6875	0.6875
group_1133	tetA_2	Tetracycline resistance protein class C	85	60	15	40	0.25	85	40	3.77778	0.000119728	0.232153	0.000457896	7	5	4	0.453125	1
group_2403	;spoT	hypothetical protein;Bifunctional (p)ppGpp synthase/hydrolase SpoT	41	16	59	84	0.25	41	84	3.64831	0.000143973	0.279164	0.00054631	6	4	4	0.6875	0.6875
group_2359	rpoZ	DNA-directed RNA polymerase subunit omega	41	16	59	84	0.25	41	84	3.64831	0.000143973	0.279164	0.00054631	6	4	4	0.6875	0.6875
group_2360	gmk	Guanylate kinase	41	16	59	84	0.25	41	84	3.64831	0.000143973	0.279164	0.00054631	6	4	4	0.6875	0.6875
tetR	tetR	Tetracycline repressor protein class A from transposon 1721	81	56	19	44	0.25	81	44	3.34962	0.000228097	0.44228	0.000850539	7	5	4	0.453125	1
coaBC_2~~~coaBC	coaBC_2;coaBC	Coenzyme A biosynthesis bifunctional protein CoaBC	45	20	55	80	0.25	45	80	3.27273	0.000259029	0.502257	0.000962179	6	3	4	0.6875	1
group_1594		IS3 family transposase ISEam1	99	75	1	25	0.24	99	25	33	1.64e-07	0.000317934	9.16e-07	2	1	1	1	1
smf1	smf-1	Major fimbrial subunit SMF-1	99	75	1	25	0.24	99	25	33	1.64e-07	0.000317934	9.16e-07	2	1	1	1	1
group_1880		hypothetical protein	99	75	1	25	0.24	99	25	33	1.64e-07	0.000317934	9.16e-07	2	1	1	1	1
group_1346		hypothetical protein	99	75	1	25	0.24	99	25	33	1.64e-07	0.000317934	9.16e-07	2	1	1	1	1
group_1769		hypothetical protein;ISNCY family transposase ISSen7;ISNCY family transposase ISRor2	99	75	1	25	0.24	99	25	33	1.64e-07	0.000317934	9.16e-07	2	1	1	1	1
pdeL	pdeL	Cyclic di-GMP phosphodiesterase PdeL	99	75	1	25	0.24	99	25	33	1.64e-07	0.000317934	9.16e-07	2	1	1	1	1
group_1236		hypothetical protein	97	73	3	27	0.24	97	27	11.9589	1.64e-06	0.00318102	8.42e-06	4	3	2	0.625	1
group_1237		hypothetical protein	97	73	3	27	0.24	97	27	11.9589	1.64e-06	0.00318102	8.42e-06	4	3	2	0.625	1
group_650		hypothetical protein	96	72	4	28	0.24	96	28	9.33333	3.67e-06	0.00711223	1.81e-05	5	3	3	1	1
epsE_2	epsE_2;	Type II secretion system protein E;hypothetical protein	96	72	4	28	0.24	96	28	9.33333	3.67e-06	0.00711223	1.81e-05	4	3	2	0.625	1
group_2431	proB	Glutamate 5-kinase	38	14	62	86	0.24	38	86	3.76498	0.000173857	0.337109	0.00065079	6	4	3	0.6875	1
group_1089	emrE_2	Multidrug transporter EmrE	85	61	15	39	0.24	85	39	3.62295	0.000211177	0.409472	0.000788964	7	5	4	0.453125	1
group_1093		hypothetical protein	81	57	19	43	0.24	81	43	3.21607	0.00039156	0.759236	0.00141122	7	5	4	0.453125	1
group_2326	gatB_1	PTS system galactitol-specific EIIB component	43	19	57	81	0.24	43	81	3.21607	0.00039156	0.759236	0.00141122	6	3	4	0.6875	1
dltA	dltA	D-alanine--D-alanyl carrier protein ligase	98	75	2	25	0.23	98	25	16.3333	1.3e-06	0.0025157	6.85e-06	2	1	1	1	1
cvaA	;cvaA	hypothetical protein;Colicin V secretion protein CvaA	98	75	2	25	0.23	98	25	16.3333	1.3e-06	0.0025157	6.85e-06	2	1	1	1	1
group_1579		hypothetical protein	97	74	3	26	0.23	97	26	11.3604	3.43e-06	0.00664325	1.7e-05	4	2	2	1	1
group_1752		hypothetical protein	95	72	5	28	0.23	95	28	7.38889	1.42e-05	0.0276133	6.31e-05	4	3	2	0.625	1
group_1167		hypothetical protein	95	72	5	28	0.23	95	28	7.38889	1.42e-05	0.0276133	6.31e-05	4	3	2	0.625	1
group_814		hypothetical protein	94	71	6	29	0.23	94	29	6.39906	2.46e-05	0.0476509	0.000104727	6	3	4	0.6875	1
group_1119		hypothetical protein	89	66	11	34	0.23	89	34	4.16804	0.000153567	0.297767	0.000580442	7	5	4	0.453125	1
ysdC_2~~~ysdC	ysdC_2;ysdC	Putative aminopeptidase YsdC	42	19	58	81	0.23	42	81	3.08711	0.000661302	1	0.00233564	6	3	4	0.6875	1
dinB_2~~~dinB	dinB_2;dinB	DNA polymerase IV	43	20	57	80	0.23	43	80	3.01754	0.000743007	1	0.00255895	5	3	3	1	1
torI	torI	Response regulator inhibitor for tor operon	99	77	1	23	0.22	99	23	29.5714	7.99e-07	0.00154948	4.33e-06	2	1	1	1	1
intS_2	intS_2	Prophage integrase IntS	99	77	1	23	0.22	99	23	29.5714	7.99e-07	0.00154948	4.33e-06	2	1	1	1	1
rfaH_2~~~rfaH_3	rfaH_2;rfaH_3	Transcription antitermination protein RfaH	97	75	3	25	0.22	97	25	10.7778	7.08e-06	0.0137205	3.42e-05	2	1	1	1	1
group_898		hypothetical protein	97	75	3	25	0.22	97	25	10.7778	7.08e-06	0.0137205	3.42e-05	4	1	3	0.625	0.625
group_539		hypothetical protein	97	75	3	25	0.22	97	25	10.7778	7.08e-06	0.0137205	3.42e-05	3	1	2	1	1
group_679		hypothetical protein	97	75	3	25	0.22	97	25	10.7778	7.08e-06	0.0137205	3.42e-05	3	1	2	1	1
group_1639		hypothetical protein	97	75	3	25	0.22	97	25	10.7778	7.08e-06	0.0137205	3.42e-05	3	1	2	1	1
group_1705		hypothetical protein	97	75	3	25	0.22	97	25	10.7778	7.08e-06	0.0137205	3.42e-05	3	1	2	1	1
group_1052		hypothetical protein	96	74	4	26	0.22	96	26	8.43243	1.5e-05	0.0291477	6.52e-05	4	2	2	1	1
dinG_2	dinG_2;	3'-5' exonuclease DinG;hypothetical protein	96	74	4	26	0.22	96	26	8.43243	1.5e-05	0.0291477	6.52e-05	4	2	2	1	1
satP_2	satP_2	Succinate-acetate/proton symporter SatP	96	74	4	26	0.22	96	26	8.43243	1.5e-05	0.0291477	6.52e-05	4	2	2	1	1
merP	merP	Mercuric transport protein periplasmic component	88	66	12	34	0.22	88	34	3.77778	0.000347963	0.6747	0.00125877	7	5	4	0.453125	1
merC	merC	Mercuric transport protein MerC	88	66	12	34	0.22	88	34	3.77778	0.000347963	0.6747	0.00125877	7	5	4	0.453125	1
group_2435	;proA	hypothetical protein;Gamma-glutamyl phosphate reductase	36	14	64	86	0.22	36	86	3.45536	0.000525272	1	0.00186539	6	4	3	0.6875	1
group_2438		hypothetical protein	39	17	61	83	0.22	39	83	3.1215	0.000851862	1	0.00292866	6	4	3	0.6875	1
group_2325	rimL	Ribosomal-protein-serine acetyltransferase	40	18	60	82	0.22	40	82	3.03704	0.000973164	1	0.00329889	6	3	4	0.6875	1
group_1782		hypothetical protein	67	45	33	55	0.22	67	55	2.48148	0.00268122	1	0.00809796	7	6	4	0.125	1
group_1891		hypothetical protein	97	76	3	24	0.21	97	24	10.2105	1.45e-05	0.0280214	6.31e-05	3	1	2	1	1
group_1243		hypothetical protein	97	76	3	24	0.21	97	24	10.2105	1.45e-05	0.0280214	6.31e-05	3	1	2	1	1
group_1939		hypothetical protein	97	76	3	24	0.21	97	24	10.2105	1.45e-05	0.0280214	6.31e-05	3	1	2	1	1
group_1822		hypothetical protein	97	76	3	24	0.21	97	24	10.2105	1.45e-05	0.0280214	6.31e-05	3	1	2	1	1
xerC_2~~~xerC_4	xerC_2;xerC_4	Tyrosine recombinase XerC	97	76	3	24	0.21	97	24	10.2105	1.45e-05	0.0280214	6.31e-05	3	1	2	1	1
group_1201		hypothetical protein	97	76	3	24	0.21	97	24	10.2105	1.45e-05	0.0280214	6.31e-05	3	1	2	1	1
group_1875		hypothetical protein	97	76	3	24	0.21	97	24	10.2105	1.45e-05	0.0280214	6.31e-05	3	1	2	1	1
group_1873		hypothetical protein	97	76	3	24	0.21	97	24	10.2105	1.45e-05	0.0280214	6.31e-05	3	1	2	1	1
group_1448		hypothetical protein	97	76	3	24	0.21	97	24	10.2105	1.45e-05	0.0280214	6.31e-05	3	1	2	1	1
traR	;traR	hypothetical protein;Protein TraR	97	76	3	24	0.21	97	24	10.2105	1.45e-05	0.0280214	6.31e-05	3	1	2	1	1
group_168		hypothetical protein	97	76	3	24	0.21	97	24	10.2105	1.45e-05	0.0280214	6.31e-05	3	1	2	1	1
group_308		hypothetical protein	97	76	3	24	0.21	97	24	10.2105	1.45e-05	0.0280214	6.31e-05	3	1	2	1	1
group_626		hypothetical protein	97	76	3	24	0.21	97	24	10.2105	1.45e-05	0.0280214	6.31e-05	3	1	2	1	1
group_1887	hin_1	DNA-invertase hin	97	76	3	24	0.21	97	24	10.2105	1.45e-05	0.0280214	6.31e-05	3	1	2	1	1
group_651		hypothetical protein	97	76	3	24	0.21	97	24	10.2105	1.45e-05	0.0280214	6.31e-05	3	1	2	1	1
group_654		hypothetical protein	97	76	3	24	0.21	97	24	10.2105	1.45e-05	0.0280214	6.31e-05	3	1	2	1	1
group_1781		hypothetical protein	97	76	3	24	0.21	97	24	10.2105	1.45e-05	0.0280214	6.31e-05	3	1	2	1	1
group_1463		hypothetical protein	97	76	3	24	0.21	97	24	10.2105	1.45e-05	0.0280214	6.31e-05	3	1	2	1	1
group_939		hypothetical protein	97	76	3	24	0.21	97	24	10.2105	1.45e-05	0.0280214	6.31e-05	3	1	2	1	1
group_687		hypothetical protein	97	76	3	24	0.21	97	24	10.2105	1.45e-05	0.0280214	6.31e-05	3	1	2	1	1
group_1522		hypothetical protein	97	76	3	24	0.21	97	24	10.2105	1.45e-05	0.0280214	6.31e-05	3	1	2	1	1
gpFI	;gpFI	hypothetical protein;Putative prophage major tail sheath protein	97	76	3	24	0.21	97	24	10.2105	1.45e-05	0.0280214	6.31e-05	3	1	2	1	1
group_200		hypothetical protein	97	76	3	24	0.21	97	24	10.2105	1.45e-05	0.0280214	6.31e-05	3	1	2	1	1
group_638		hypothetical protein	97	76	3	24	0.21	97	24	10.2105	1.45e-05	0.0280214	6.31e-05	3	1	2	1	1
group_1858		hypothetical protein	97	76	3	24	0.21	97	24	10.2105	1.45e-05	0.0280214	6.31e-05	3	1	2	1	1
group_1856		hypothetical protein	97	76	3	24	0.21	97	24	10.2105	1.45e-05	0.0280214	6.31e-05	3	1	2	1	1
group_1857		hypothetical protein	97	76	3	24	0.21	97	24	10.2105	1.45e-05	0.0280214	6.31e-05	3	1	2	1	1
group_525		hypothetical protein	97	76	3	24	0.21	97	24	10.2105	1.45e-05	0.0280214	6.31e-05	3	1	2	1	1
group_1773		hypothetical protein	97	76	3	24	0.21	97	24	10.2105	1.45e-05	0.0280214	6.31e-05	3	1	2	1	1
group_1795		hypothetical protein	97	76	3	24	0.21	97	24	10.2105	1.45e-05	0.0280214	6.31e-05	3	1	2	1	1
group_1405		hypothetical protein	97	76	3	24	0.21	97	24	10.2105	1.45e-05	0.0280214	6.31e-05	3	1	2	1	1
group_283		hypothetical protein	97	76	3	24	0.21	97	24	10.2105	1.45e-05	0.0280214	6.31e-05	3	1	2	1	1
group_739		hypothetical protein	97	76	3	24	0.21	97	24	10.2105	1.45e-05	0.0280214	6.31e-05	3	1	2	1	1
group_1859		hypothetical protein	97	76	3	24	0.21	97	24	10.2105	1.45e-05	0.0280214	6.31e-05	3	1	2	1	1
group_1840		hypothetical protein	96	75	4	25	0.21	96	25	8	2.99e-05	0.0579535	0.00012626	3	1	3	0.25	1
bfpB	bfpB;	Outer membrane lipoprotein BfpB;hypothetical protein	93	72	7	28	0.21	93	28	5.16667	0.000138306	0.268175	0.000527904	5	3	3	1	1
gmhA_2~~~gmhA	gmhA_2;gmhA	Phosphoheptose isomerase	36	15	64	85	0.21	36	85	3.1875	0.00105503	1	0.00357015	6	4	3	0.6875	1
yafJ_2~~~yafJ	yafJ_2;yafJ	Putative glutamine amidotransferase YafJ	38	17	62	83	0.21	38	83	2.99241	0.00141115	1	0.00469334	6	4	3	0.6875	1
group_2292		hypothetical protein	39	18	61	82	0.21	39	82	2.91257	0.00160103	1	0.00493544	6	3	4	0.6875	1
yedA_2	;yedA_2	hypothetical protein;putative inner membrane transporter YedA	77	56	23	44	0.21	77	44	2.63043	0.00259955	1	0.00786353	7	5	4	0.453125	1
group_1569		IS21 family transposase IS1326	71	50	29	50	0.21	71	50	2.44828	0.00368862	1	0.0106274	7	6	4	0.125	1
group_1613		hypothetical protein	97	77	3	23	0.2	97	23	9.65801	2.92e-05	0.0565819	0.000123541	3	1	2	1	1
group_1810	tfaE_2	Prophage tail fiber assembly protein TfaE	97	77	3	23	0.2	97	23	9.65801	2.92e-05	0.0565819	0.000123541	4	2	2	1	1
yhdJ_1~~~yhdJ_2	yhdJ_1;yhdJ_2	DNA adenine methyltransferase YhdJ	95	75	5	25	0.2	95	25	6.33333	0.000104168	0.201982	0.000399174	4	1	4	0.125	0.625
umuD_2	umuD_2	Protein UmuD	95	75	5	25	0.2	95	25	6.33333	0.000104168	0.201982	0.000399174	4	1	4	0.125	0.625
group_1871		hypothetical protein	95	75	5	25	0.2	95	25	6.33333	0.000104168	0.201982	0.000399174	4	1	4	0.125	0.625
umuC_2	umuC_2	Protein UmuC	95	75	5	25	0.2	95	25	6.33333	0.000104168	0.201982	0.000399174	4	1	4	0.125	0.625
ltxB_2~~~ltxB~~~lagD	ltxB_2;ltxB;lagD	Leukotoxin export ATP-binding protein LtxB;Lactococcin-G-processing and transport ATP-binding protein LagD	95	75	5	25	0.2	95	25	6.33333	0.000104168	0.201982	0.000399174	4	1	3	0.625	0.625
noc	noc	Nucleoid occlusion protein	95	75	5	25	0.2	95	25	6.33333	0.000104168	0.201982	0.000399174	4	1	4	0.125	0.625
psiB	psiB	Protein PsiB	95	75	5	25	0.2	95	25	6.33333	0.000104168	0.201982	0.000399174	4	1	4	0.125	0.625
group_1905		hypothetical protein	95	75	5	25	0.2	95	25	6.33333	0.000104168	0.201982	0.000399174	4	1	4	0.125	0.625
group_1851		hypothetical protein	95	75	5	25	0.2	95	25	6.33333	0.000104168	0.201982	0.000399174	4	1	4	0.125	0.625
group_1359		hypothetical protein	95	75	5	25	0.2	95	25	6.33333	0.000104168	0.201982	0.000399174	4	1	4	0.125	0.625
ssb_2	ssb_2	Plasmid-derived single-stranded DNA-binding protein	95	75	5	25	0.2	95	25	6.33333	0.000104168	0.201982	0.000399174	4	1	4	0.125	0.625
group_1920		hypothetical protein	95	75	5	25	0.2	95	25	6.33333	0.000104168	0.201982	0.000399174	4	1	4	0.125	0.625
group_1921		hypothetical protein	95	75	5	25	0.2	95	25	6.33333	0.000104168	0.201982	0.000399174	4	1	4	0.125	0.625
group_1097		hypothetical protein	87	67	13	33	0.2	87	33	3.29621	0.00125142	1	0.00420539	6	5	5	0.21875	0.21875
group_1095		IS21 family transposase IS1326	87	67	13	33	0.2	87	33	3.29621	0.00125142	1	0.00420539	6	5	5	0.21875	0.21875
ant1_2	ant1_2	Streptomycin 3''-adenylyltransferase	87	67	13	33	0.2	87	33	3.29621	0.00125142	1	0.00420539	6	5	5	0.21875	0.21875
group_2358	trmH	tRNA (guanosine(18)-2'-O)-methyltransferase	34	14	66	86	0.2	34	86	3.1645	0.00149137	1	0.00476121	6	5	3	0.21875	1
group_2430	;fadE	hypothetical protein;Acyl-coenzyme A dehydrogenase	34	14	66	86	0.2	34	86	3.1645	0.00149137	1	0.00476121	5	4	2	0.375	1
group_1104		hypothetical protein	86	66	14	34	0.2	86	34	3.1645	0.00149137	1	0.00476121	7	5	4	0.453125	1
group_1107		hypothetical protein	86	66	14	34	0.2	86	34	3.1645	0.00149137	1	0.00476121	7	5	4	0.453125	1
merA	merA	Mercuric reductase	86	66	14	34	0.2	86	34	3.1645	0.00149137	1	0.00476121	7	5	4	0.453125	1
group_700		IS110 family transposase ISEc21	94	75	6	25	0.19	94	25	5.22222	0.000311715	0.604416	0.00115127	5	1	5	0.0625	0.375
group_1145		hypothetical protein	91	72	9	28	0.19	91	28	3.9321	0.000866108	1	0.00294113	5	3	4	0.375	1
group_1148		hypothetical protein	91	72	9	28	0.19	91	28	3.9321	0.000866108	1	0.00294113	5	3	4	0.375	1
group_1155		hypothetical protein	91	72	9	28	0.19	91	28	3.9321	0.000866108	1	0.00294113	5	3	4	0.375	1
group_1158		hypothetical protein	91	72	9	28	0.19	91	28	3.9321	0.000866108	1	0.00294113	5	3	4	0.375	1
group_1160		hypothetical protein	91	72	9	28	0.19	91	28	3.9321	0.000866108	1	0.00294113	5	3	4	0.375	1
group_369		hypothetical protein	91	72	9	28	0.19	91	28	3.9321	0.000866108	1	0.00294113	5	3	4	0.375	1
group_1991		hypothetical protein	91	72	9	28	0.19	91	28	3.9321	0.000866108	1	0.00294113	5	3	4	0.375	1
group_2365	;recG	hypothetical protein;ATP-dependent DNA helicase RecG	33	14	67	86	0.19	33	86	3.02559	0.0024545	1	0.007448	6	5	3	0.21875	1
group_1564		IS200/IS605 family transposase IS1541B;IS200/IS605 family transposase IS200F	72	53	28	47	0.19	72	47	2.28032	0.00835488	1	0.0230115	7	6	2	0.125	0.453125
group_1796	;xerC_7	hypothetical protein;Tyrosine recombinase XerC	70	51	30	49	0.19	70	49	2.24183	0.00902382	1	0.0247135	7	5	4	0.453125	1
group_1798		hypothetical protein;Tn3 family transposase TnAs1	61	42	39	58	0.19	61	58	2.15995	0.010692	1	0.0291587	7	6	4	0.125	1
group_1848		hypothetical protein	99	81	1	19	0.18	99	19	23.2222	1.71e-05	0.0330943	7.34e-05	2	1	1	1	1
group_1138		Tn3 family transposase TnAs1	89	71	11	29	0.18	89	29	3.30474	0.00236515	1	0.00718814	6	4	5	0.21875	0.6875
group_1100		hypothetical protein	86	68	14	32	0.18	86	32	2.89076	0.00397604	1	0.0113209	7	5	5	0.453125	0.453125
group_2324	tehA_1	Tellurite resistance protein TehA	36	18	64	82	0.18	36	82	2.5625	0.00647098	1	0.0182108	6	3	4	0.6875	1
group_1080		hypothetical protein	37	19	63	81	0.18	37	81	2.50376	0.00712138	1	0.01967	7	6	4	0.125	1
merR	merR;	Mercuric resistance operon regulatory protein;ISL3 family transposase ISStma11	56	38	44	62	0.18	56	62	2.07656	0.0158041	1	0.042859	7	7	3	0.015625	1
group_1388		hypothetical protein	17	0	83	100	0.17	17	100	inf	7.26e-06	0.0140861	3.47e-05	4	4	0	0.125	0.125
group_1389		hypothetical protein	17	0	83	100	0.17	17	100	inf	7.26e-06	0.0140861	3.47e-05	4	4	0	0.125	0.125
group_1386		hypothetical protein	17	0	83	100	0.17	17	100	inf	7.26e-06	0.0140861	3.47e-05	4	4	0	0.125	0.125
fosA_1	fosA_1	Glutathione transferase FosA	17	0	83	100	0.17	17	100	inf	7.26e-06	0.0140861	3.47e-05	4	4	0	0.125	0.125
group_1165		hypothetical protein	92	75	8	25	0.17	92	25	3.83333	0.00195497	1	0.00595085	6	1	6	0.03125	0.21875
group_1141		hypothetical protein	89	72	11	28	0.17	89	28	3.14646	0.00390187	1	0.0111261	6	3	5	0.21875	1
group_1116		ISL3 family transposase ISStma11	89	72	11	28	0.17	89	28	3.14646	0.00390187	1	0.0111261	7	4	5	0.453125	1
group_1128	tetR	Tetracycline repressor protein class A from transposon 1721	89	72	11	28	0.17	89	28	3.14646	0.00390187	1	0.0111261	6	3	5	0.21875	1
group_1135		hypothetical protein	89	72	11	28	0.17	89	28	3.14646	0.00390187	1	0.0111261	6	3	5	0.21875	1
tetA_2	tetA_2	Tetracycline resistance protein class C	89	72	11	28	0.17	89	28	3.14646	0.00390187	1	0.0111261	6	3	5	0.21875	1
merT	merT	Mercuric transport protein MerT	89	72	11	28	0.17	89	28	3.14646	0.00390187	1	0.0111261	7	4	5	0.453125	1
rfaH_1	rfaH_1	Transcription antitermination protein RfaH	89	72	11	28	0.17	89	28	3.14646	0.00390187	1	0.0111261	6	3	5	0.21875	1
group_2439	yafV	Omega-amidase YafV	30	13	70	87	0.17	30	87	2.86813	0.00548513	1	0.0155265	5	5	1	0.0625	0.375
group_2429	intA_2	Prophage integrase IntA	31	14	69	86	0.17	31	86	2.75983	0.0063384	1	0.0178636	6	4	4	0.6875	0.6875
group_1102		putative signaling protein	86	69	14	31	0.17	86	31	2.75983	0.0063384	1	0.0178636	7	4	5	0.453125	1
mdoD_2~~~mdoD	mdoD_2;mdoD	Glucans biosynthesis protein D	37	20	63	80	0.17	37	80	2.34921	0.0118349	1	0.0322302	6	3	4	0.6875	1
group_2484	fosA_1	Glutathione transferase FosA	16	0	84	100	0.16	16	100	inf	1.59e-05	0.0308553	6.86e-05	4	4	0	0.125	0.125
group_1293		IS3 family transposase ISSen1	32	16	68	84	0.16	32	84	2.47059	0.0125192	1	0.0340459	6	5	4	0.21875	0.6875
lspA_2	lspA_2	Lipoprotein signal peptidase	40	24	60	76	0.16	40	76	2.11111	0.0225993	1	0.0604413	7	4	6	0.125	1
group_1142		hypothetical protein	49	33	51	67	0.16	49	67	1.95068	0.0307519	1	0.0769393	7	7	3	0.015625	1
group_2485		hypothetical protein	15	0	85	100	0.15	15	100	inf	3.46e-05	0.0671556	0.00014138	4	4	0	0.125	0.125
group_656		hypothetical protein	90	75	10	25	0.15	90	25	3	0.00850357	1	0.0233217	5	1	5	0.0625	0.375
group_636		hypothetical protein	90	75	10	25	0.15	90	25	3	0.00850357	1	0.0233217	5	1	5	0.0625	0.375
group_635		hypothetical protein	90	75	10	25	0.15	90	25	3	0.00850357	1	0.0233217	5	1	5	0.0625	0.375
coaD_2~~~coaD	coaD_2;coaD	Phosphopantetheine adenylyltransferase	33	18	67	82	0.15	33	82	2.24378	0.0225885	1	0.0604413	6	3	4	0.6875	1
group_2323	tehB	Tellurite methyltransferase	33	18	67	82	0.15	33	82	2.24378	0.0225885	1	0.0604413	6	3	4	0.6875	1
group_1144	rfaH_1	Transcription antitermination protein RfaH	47	32	53	68	0.15	47	68	1.88443	0.0425449	1	0.104955	7	7	3	0.015625	1
group_2486		hypothetical protein	14	0	86	100	0.14	14	100	inf	7.49e-05	0.145243	0.00029521	4	4	0	0.125	0.125
ccmH	;ccmH	hypothetical protein;Cytochrome c-type biogenesis protein CcmH	100	86	0	14	0.14	100	14	inf	7.49e-05	0.145243	0.00029521	6	6	0	0.03125	0.03125
oadA_3~~~oadA_2	;oadA_3;oadA_2	hypothetical protein;Oxaloacetate decarboxylase alpha chain	97	83	3	17	0.14	97	17	6.62249	0.00153805	1	0.00476121	7	5	3	0.453125	1
group_1092		hypothetical protein	87	73	13	27	0.14	87	27	2.47524	0.0207874	1	0.0558266	5	3	5	0.0625	1
group_1831		hypothetical protein	87	73	13	27	0.14	87	27	2.47524	0.0207874	1	0.0558266	5	3	5	0.0625	1
folP_2	folP_2	Dihydropteroate synthase	87	73	13	27	0.14	87	27	2.47524	0.0207874	1	0.0558266	5	3	5	0.0625	1
emrE_2	emrE_2	Multidrug transporter EmrE	87	73	13	27	0.14	87	27	2.47524	0.0207874	1	0.0558266	5	3	5	0.0625	1
xerC_1~~~xerC_2~~~xerC_7	xerC_1;xerC_2;xerC_7	Tyrosine recombinase XerC	86	72	14	28	0.14	86	28	2.38889	0.0232792	1	0.0621742	6	4	5	0.21875	0.6875
waaA_2~~~waaA	waaA_2;waaA	3-deoxy-D-manno-octulosonic acid transferase	32	18	68	82	0.14	32	82	2.14379	0.0331528	1	0.0825203	6	3	4	0.6875	1
group_2300	;pnbA	hypothetical protein;Para-nitrobenzyl esterase	33	19	67	81	0.14	33	81	2.09976	0.0355299	1	0.0877611	6	3	5	0.21875	1
group_2372	rpmG	50S ribosomal protein L33	33	19	67	81	0.14	33	81	2.09976	0.0355299	1	0.0877611	6	3	4	0.6875	1
group_2370	rpmB	50S ribosomal protein L28	33	19	67	81	0.14	33	81	2.09976	0.0355299	1	0.0877611	6	3	4	0.6875	1
group_2371	mutM	Formamidopyrimidine-DNA glycosylase	33	19	67	81	0.14	33	81	2.09976	0.0355299	1	0.0877611	6	3	4	0.6875	1
group_2369		hypothetical protein	33	19	67	81	0.14	33	81	2.09976	0.0355299	1	0.0877611	6	3	4	0.6875	1
oadA_2~~~oadA~~~oadA_1~~~oadA_3	oadA_2;;oadA;oadA_1;oadA_3	Oxaloacetate decarboxylase alpha chain;hypothetical protein	100	87	0	13	0.13	100	13	inf	0.000161006	0.31219	0.000603849	5	5	0	0.0625	0.0625
group_1707		hypothetical protein	88	75	12	25	0.13	88	25	2.44444	0.0279427	1	0.0724752	6	1	6	0.03125	0.21875
gltS_2~~~gltS	gltS_2;gltS	Sodium/glutamate symporter	27	14	73	86	0.13	27	86	2.27202	0.0347345	1	0.0863463	6	5	3	0.21875	1
group_1632		hypothetical protein;IS6 family transposase IS15;IS6 family transposase IS26	16	4	84	96	0.12	16	96	4.57143	0.00807927	1	0.0222841	5	5	1	0.0625	0.375
fic_2	fic_2	Protein adenylyltransferase SoFic	87	75	13	25	0.12	87	25	2.23077	0.0464467	1	0.114289	6	1	6	0.03125	0.21875
group_19		hypothetical protein	11	0	89	100	0.11	11	100	inf	0.000730446	1	0.00252017	4	4	0	0.125	0.125
group_1934		hypothetical protein	11	0	89	100	0.11	11	100	inf	0.000730446	1	0.00252017	4	4	0	0.125	0.125
group_1764		hypothetical protein	11	0	89	100	0.11	11	100	inf	0.000730446	1	0.00252017	4	4	0	0.125	0.125
group_1736		hypothetical protein	11	0	89	100	0.11	11	100	inf	0.000730446	1	0.00252017	4	4	0	0.125	0.125
group_1384		hypothetical protein	11	0	89	100	0.11	11	100	inf	0.000730446	1	0.00252017	4	4	0	0.125	0.125
group_1382		hypothetical protein	11	0	89	100	0.11	11	100	inf	0.000730446	1	0.00252017	4	4	0	0.125	0.125
group_1383		hypothetical protein	11	0	89	100	0.11	11	100	inf	0.000730446	1	0.00252017	4	4	0	0.125	0.125
group_1381		hypothetical protein	11	0	89	100	0.11	11	100	inf	0.000730446	1	0.00252017	4	4	0	0.125	0.125
group_1811	intS_2	Prophage integrase IntS	11	0	89	100	0.11	11	100	inf	0.000730446	1	0.00252017	4	4	0	0.125	0.125
group_2487		hypothetical protein	10	0	90	100	0.1	10	100	inf	0.00154205	1	0.00476121	4	4	0	0.125	0.125
group_1379		hypothetical protein	10	0	90	100	0.1	10	100	inf	0.00154205	1	0.00476121	4	4	0	0.125	0.125
group_1380		hypothetical protein	10	0	90	100	0.1	10	100	inf	0.00154205	1	0.00476121	4	4	0	0.125	0.125
group_1378		hypothetical protein	10	0	90	100	0.1	10	100	inf	0.00154205	1	0.00476121	4	4	0	0.125	0.125
ccmD	ccmD	Heme exporter protein D	100	92	0	8	0.08	100	8	inf	0.00675467	1	0.0186838	4	4	0	0.125	0.125
group_1292		IS3 family transposase ISYpe1	100	92	0	8	0.08	100	8	inf	0.00675467	1	0.0186838	5	5	0	0.0625	0.0625
oadB_1	oadB_1	Oxaloacetate decarboxylase beta chain	99	91	1	9	0.08	99	9	9.79121	0.0184877	1	0.049927	6	5	1	0.21875	0.21875
dmsB_3~~~dmsB_1	dmsB_3;dmsB_1	Anaerobic dimethyl sulfoxide reductase chain B	99	91	1	9	0.08	99	9	9.79121	0.0184877	1	0.049927	4	3	1	0.625	0.625
ccmE	ccmE	Cytochrome c-type biogenesis protein CcmE	100	94	0	6	0.06	100	6	inf	0.0289303	1	0.0724752	4	4	0	0.125	0.125
group_1403		hypothetical protein	100	94	0	6	0.06	100	6	inf	0.0289303	1	0.0724752	3	3	0	0.25	0.25
group_1803		hypothetical protein	0	6	100	94	-0.06	0	94	0	0.0289303	1	0.0724752	2	0	2	0.5	0.5
group_1802		hypothetical protein	0	6	100	94	-0.06	0	94	0	0.0289303	1	0.0724752	2	0	2	0.5	0.5
group_552		hypothetical protein	0	6	100	94	-0.06	0	94	0	0.0289303	1	0.0724752	2	0	2	0.5	0.5
group_1935		hypothetical protein	0	6	100	94	-0.06	0	94	0	0.0289303	1	0.0724752	2	0	2	0.5	0.5
group_916		hypothetical protein	0	6	100	94	-0.06	0	94	0	0.0289303	1	0.0724752	2	0	2	0.5	0.5
group_1618		hypothetical protein	0	6	100	94	-0.06	0	94	0	0.0289303	1	0.0724752	2	0	2	0.5	0.5
group_1590		hypothetical protein	0	6	100	94	-0.06	0	94	0	0.0289303	1	0.0724752	2	0	2	0.5	0.5
group_1973		hypothetical protein	0	6	100	94	-0.06	0	94	0	0.0289303	1	0.0724752	2	0	2	0.5	0.5
group_1872		hypothetical protein	0	6	100	94	-0.06	0	94	0	0.0289303	1	0.0724752	2	0	2	0.5	0.5
group_1373		hypothetical protein	0	6	100	94	-0.06	0	94	0	0.0289303	1	0.0724752	2	0	2	0.5	0.5
group_1376		hypothetical protein	0	6	100	94	-0.06	0	94	0	0.0289303	1	0.0724752	3	0	3	0.25	0.25
group_161		hypothetical protein	0	6	100	94	-0.06	0	94	0	0.0289303	1	0.0724752	2	0	2	0.5	0.5
group_238		hypothetical protein	0	6	100	94	-0.06	0	94	0	0.0289303	1	0.0724752	2	0	2	0.5	0.5
group_1832		hypothetical protein	0	6	100	94	-0.06	0	94	0	0.0289303	1	0.0724752	2	0	2	0.5	0.5
group_979		hypothetical protein	0	6	100	94	-0.06	0	94	0	0.0289303	1	0.0724752	2	0	2	0.5	0.5
group_1283		hypothetical protein	0	6	100	94	-0.06	0	94	0	0.0289303	1	0.0724752	2	0	2	0.5	0.5
group_901		hypothetical protein	0	6	100	94	-0.06	0	94	0	0.0289303	1	0.0724752	2	0	2	0.5	0.5
group_1762		hypothetical protein	0	6	100	94	-0.06	0	94	0	0.0289303	1	0.0724752	4	0	4	0.125	0.125
group_1862		hypothetical protein	0	6	100	94	-0.06	0	94	0	0.0289303	1	0.0724752	2	0	2	0.5	0.5
group_1865		hypothetical protein	0	6	100	94	-0.06	0	94	0	0.0289303	1	0.0724752	2	0	2	0.5	0.5
group_1864		hypothetical protein	0	6	100	94	-0.06	0	94	0	0.0289303	1	0.0724752	2	0	2	0.5	0.5
group_1006	lexA_1	LexA repressor	0	6	100	94	-0.06	0	94	0	0.0289303	1	0.0724752	2	0	2	0.5	0.5
group_337		hypothetical protein	0	6	100	94	-0.06	0	94	0	0.0289303	1	0.0724752	2	0	2	0.5	0.5
group_388		hypothetical protein	0	6	100	94	-0.06	0	94	0	0.0289303	1	0.0724752	2	0	2	0.5	0.5
group_1853		hypothetical protein	0	6	100	94	-0.06	0	94	0	0.0289303	1	0.0724752	2	0	2	0.5	0.5
group_49		hypothetical protein	0	6	100	94	-0.06	0	94	0	0.0289303	1	0.0724752	2	0	2	0.5	0.5
group_198		hypothetical protein	0	6	100	94	-0.06	0	94	0	0.0289303	1	0.0724752	2	0	2	0.5	0.5
group_969		hypothetical protein	0	6	100	94	-0.06	0	94	0	0.0289303	1	0.0724752	2	0	2	0.5	0.5
group_808		hypothetical protein	0	6	100	94	-0.06	0	94	0	0.0289303	1	0.0724752	2	0	2	0.5	0.5
group_1528		hypothetical protein	0	6	100	94	-0.06	0	94	0	0.0289303	1	0.0724752	2	0	2	0.5	0.5
group_1817		hypothetical protein	0	6	100	94	-0.06	0	94	0	0.0289303	1	0.0724752	2	0	2	0.5	0.5
group_1818		hypothetical protein	0	6	100	94	-0.06	0	94	0	0.0289303	1	0.0724752	2	0	2	0.5	0.5
group_483		hypothetical protein	0	6	100	94	-0.06	0	94	0	0.0289303	1	0.0724752	2	0	2	0.5	0.5
group_643		hypothetical protein	0	6	100	94	-0.06	0	94	0	0.0289303	1	0.0724752	2	0	2	0.5	0.5
group_146		hypothetical protein	0	6	100	94	-0.06	0	94	0	0.0289303	1	0.0724752	2	0	2	0.5	0.5
dhfrI_1	dhfrI_1	Dihydrofolate reductase type 1	0	6	100	94	-0.06	0	94	0	0.0289303	1	0.0724752	3	0	3	0.25	0.25
group_324		hypothetical protein	0	6	100	94	-0.06	0	94	0	0.0289303	1	0.0724752	2	0	2	0.5	0.5
rusA	rusA	Crossover junction endodeoxyribonuclease RusA	0	6	100	94	-0.06	0	94	0	0.0289303	1	0.0724752	2	0	2	0.5	0.5
group_213		hypothetical protein	0	6	100	94	-0.06	0	94	0	0.0289303	1	0.0724752	2	0	2	0.5	0.5
group_1492		hypothetical protein	0	6	100	94	-0.06	0	94	0	0.0289303	1	0.0724752	2	0	2	0.5	0.5
group_1969		hypothetical protein	0	6	100	94	-0.06	0	94	0	0.0289303	1	0.0724752	2	0	2	0.5	0.5
group_90		hypothetical protein	0	6	100	94	-0.06	0	94	0	0.0289303	1	0.0724752	2	0	2	0.5	0.5
group_57		hypothetical protein	0	6	100	94	-0.06	0	94	0	0.0289303	1	0.0724752	2	0	2	0.5	0.5
group_1974		hypothetical protein	0	8	100	92	-0.08	0	92	0	0.00675467	1	0.0186838	1	0	1	1	1
group_1727		hypothetical protein	0	8	100	92	-0.08	0	92	0	0.00675467	1	0.0186838	1	0	1	1	1
group_1835		hypothetical protein	0	8	100	92	-0.08	0	92	0	0.00675467	1	0.0186838	2	0	2	0.5	0.5
group_1479		hypothetical protein	0	8	100	92	-0.08	0	92	0	0.00675467	1	0.0186838	2	0	2	0.5	0.5
group_1005		hypothetical protein	0	8	100	92	-0.08	0	92	0	0.00675467	1	0.0186838	2	0	2	0.5	0.5
group_299		hypothetical protein	0	8	100	92	-0.08	0	92	0	0.00675467	1	0.0186838	2	0	2	0.5	0.5
group_765		hypothetical protein	0	8	100	92	-0.08	0	92	0	0.00675467	1	0.0186838	2	0	2	0.5	0.5
group_180		IS200/IS605 family transposase ISEc42	0	8	100	92	-0.08	0	92	0	0.00675467	1	0.0186838	1	0	1	1	1
lexA_1	lexA_1	LexA repressor	0	8	100	92	-0.08	0	92	0	0.00675467	1	0.0186838	2	0	2	0.5	0.5
group_1533		hypothetical protein	0	8	100	92	-0.08	0	92	0	0.00675467	1	0.0186838	2	0	2	0.5	0.5
group_496		hypothetical protein	1	9	99	91	-0.08	1	91	0.102132	0.0184877	1	0.049927	3	1	2	1	1
group_1976	rusA	Crossover junction endodeoxyribonuclease RusA	2	10	98	90	-0.08	2	90	0.183673	0.0330401	1	0.0823455	3	2	2	1	1
sadA_2	sadA_2	Autotransporter adhesin SadA	2	10	98	90	-0.08	2	90	0.183673	0.0330401	1	0.0823455	3	1	2	1	1
group_2396		L-talarate/galactarate dehydratase	3	11	97	89	-0.08	3	89	0.250234	0.0489177	1	0.119611	4	2	2	1	1
group_2397	gntR_2	HTH-type transcriptional regulator GntR	3	11	97	89	-0.08	3	89	0.250234	0.0489177	1	0.119611	4	2	2	1	1
group_2398	trmL_2	tRNA (cytidine(34)-2'-O)-methyltransferase	3	11	97	89	-0.08	3	89	0.250234	0.0489177	1	0.119611	4	2	2	1	1
group_2399	lldD	L-lactate dehydrogenase	3	11	97	89	-0.08	3	89	0.250234	0.0489177	1	0.119611	4	2	2	1	1
group_2401	lldR_2	Putative L-lactate dehydrogenase operon regulatory protein	3	11	97	89	-0.08	3	89	0.250234	0.0489177	1	0.119611	4	2	2	1	1
group_819		hypothetical protein	0	9	100	91	-0.09	0	91	0	0.00323661	1	0.0093529	1	0	1	1	1
group_1801		hypothetical protein	0	9	100	91	-0.09	0	91	0	0.00323661	1	0.0093529	1	0	1	1	1
group_558		hypothetical protein	0	9	100	91	-0.09	0	91	0	0.00323661	1	0.0093529	1	0	1	1	1
group_227		hypothetical protein	0	9	100	91	-0.09	0	91	0	0.00323661	1	0.0093529	1	0	1	1	1
group_1896		hypothetical protein	0	9	100	91	-0.09	0	91	0	0.00323661	1	0.0093529	1	0	1	1	1
group_89		hypothetical protein	0	9	100	91	-0.09	0	91	0	0.00323661	1	0.0093529	1	0	1	1	1
group_1026		hypothetical protein	0	9	100	91	-0.09	0	91	0	0.00323661	1	0.0093529	2	0	2	0.5	0.5
group_71		hypothetical protein	0	9	100	91	-0.09	0	91	0	0.00323661	1	0.0093529	1	0	1	1	1
group_942		hypothetical protein	0	9	100	91	-0.09	0	91	0	0.00323661	1	0.0093529	1	0	1	1	1
group_6		hypothetical protein	0	9	100	91	-0.09	0	91	0	0.00323661	1	0.0093529	1	0	1	1	1
group_399		hypothetical protein	0	9	100	91	-0.09	0	91	0	0.00323661	1	0.0093529	1	0	1	1	1
group_823		hypothetical protein	0	9	100	91	-0.09	0	91	0	0.00323661	1	0.0093529	2	0	2	0.5	0.5
group_393		hypothetical protein	0	9	100	91	-0.09	0	91	0	0.00323661	1	0.0093529	1	0	1	1	1
group_1414		hypothetical protein	0	9	100	91	-0.09	0	91	0	0.00323661	1	0.0093529	1	0	1	1	1
group_1836		hypothetical protein	0	9	100	91	-0.09	0	91	0	0.00323661	1	0.0093529	1	0	1	1	1
group_1867		hypothetical protein	0	9	100	91	-0.09	0	91	0	0.00323661	1	0.0093529	1	0	1	1	1
group_996		hypothetical protein	0	9	100	91	-0.09	0	91	0	0.00323661	1	0.0093529	1	0	1	1	1
group_831		hypothetical protein	0	9	100	91	-0.09	0	91	0	0.00323661	1	0.0093529	1	0	1	1	1
group_637		hypothetical protein	0	9	100	91	-0.09	0	91	0	0.00323661	1	0.0093529	2	0	2	0.5	0.5
group_42		hypothetical protein	0	9	100	91	-0.09	0	91	0	0.00323661	1	0.0093529	1	0	1	1	1
group_1824		hypothetical protein	0	9	100	91	-0.09	0	91	0	0.00323661	1	0.0093529	1	0	1	1	1
group_1072		hypothetical protein	0	9	100	91	-0.09	0	91	0	0.00323661	1	0.0093529	2	0	2	0.5	0.5
tfaE~~~tfaE_2	tfaE;tfaE_2	Prophage tail fiber assembly protein TfaE	0	9	100	91	-0.09	0	91	0	0.00323661	1	0.0093529	1	0	1	1	1
group_642		hypothetical protein	0	9	100	91	-0.09	0	91	0	0.00323661	1	0.0093529	1	0	1	1	1
nohA	nohA	Prophage DNA-packing protein NohA	0	9	100	91	-0.09	0	91	0	0.00323661	1	0.0093529	1	0	1	1	1
group_1037		hypothetical protein	0	9	100	91	-0.09	0	91	0	0.00323661	1	0.0093529	1	0	1	1	1
group_1847		hypothetical protein	0	9	100	91	-0.09	0	91	0	0.00323661	1	0.0093529	1	0	1	1	1
ybcO	ybcO	Putative nuclease YbcO	1	10	99	90	-0.09	1	90	0.0909091	0.00965812	1	0.0264134	3	1	2	1	1
group_1945		hypothetical protein	3	12	97	88	-0.09	3	88	0.226804	0.0286713	1	0.0724752	4	2	2	1	1
garP~~~gudP_2	garP;gudP_2	putative galactarate transporter;putative glucarate transporter	3	12	97	88	-0.09	3	88	0.226804	0.0286713	1	0.0724752	4	2	2	1	1
group_815		hypothetical protein	0	10	100	90	-0.1	0	90	0	0.00154205	1	0.00476121	1	0	1	1	1
group_1069		hypothetical protein	0	10	100	90	-0.1	0	90	0	0.00154205	1	0.00476121	1	0	1	1	1
group_86		hypothetical protein	0	10	100	90	-0.1	0	90	0	0.00154205	1	0.00476121	1	0	1	1	1
group_226		hypothetical protein	0	10	100	90	-0.1	0	90	0	0.00154205	1	0.00476121	1	0	1	1	1
group_429		hypothetical protein	0	10	100	90	-0.1	0	90	0	0.00154205	1	0.00476121	1	0	1	1	1
tfaE_2	tfaE_2	Prophage tail fiber assembly protein TfaE	0	10	100	90	-0.1	0	90	0	0.00154205	1	0.00476121	1	0	1	1	1
group_684		hypothetical protein	0	10	100	90	-0.1	0	90	0	0.00154205	1	0.00476121	1	0	1	1	1
group_915		hypothetical protein	0	10	100	90	-0.1	0	90	0	0.00154205	1	0.00476121	1	0	1	1	1
group_596		hypothetical protein	0	10	100	90	-0.1	0	90	0	0.00154205	1	0.00476121	1	0	1	1	1
group_25		hypothetical protein	0	10	100	90	-0.1	0	90	0	0.00154205	1	0.00476121	1	0	1	1	1
group_461		hypothetical protein	0	10	100	90	-0.1	0	90	0	0.00154205	1	0.00476121	1	0	1	1	1
group_941		hypothetical protein	0	10	100	90	-0.1	0	90	0	0.00154205	1	0.00476121	1	0	1	1	1
group_890		hypothetical protein	0	10	100	90	-0.1	0	90	0	0.00154205	1	0.00476121	1	0	1	1	1
group_300		hypothetical protein	0	10	100	90	-0.1	0	90	0	0.00154205	1	0.00476121	1	0	1	1	1
group_5		hypothetical protein	0	10	100	90	-0.1	0	90	0	0.00154205	1	0.00476121	1	0	1	1	1
group_537		hypothetical protein	0	10	100	90	-0.1	0	90	0	0.00154205	1	0.00476121	1	0	1	1	1
group_508		hypothetical protein	0	10	100	90	-0.1	0	90	0	0.00154205	1	0.00476121	1	0	1	1	1
group_750		hypothetical protein	0	10	100	90	-0.1	0	90	0	0.00154205	1	0.00476121	1	0	1	1	1
group_551		hypothetical protein	0	10	100	90	-0.1	0	90	0	0.00154205	1	0.00476121	1	0	1	1	1
group_577		hypothetical protein	0	10	100	90	-0.1	0	90	0	0.00154205	1	0.00476121	1	0	1	1	1
group_70		hypothetical protein	0	10	100	90	-0.1	0	90	0	0.00154205	1	0.00476121	1	0	1	1	1
group_1188		hypothetical protein	0	10	100	90	-0.1	0	90	0	0.00154205	1	0.00476121	1	0	1	1	1
group_117		hypothetical protein	0	10	100	90	-0.1	0	90	0	0.00154205	1	0.00476121	1	0	1	1	1
group_749		hypothetical protein	0	10	100	90	-0.1	0	90	0	0.00154205	1	0.00476121	1	0	1	1	1
group_1815		hypothetical protein	0	10	100	90	-0.1	0	90	0	0.00154205	1	0.00476121	2	0	2	0.5	0.5
group_565		hypothetical protein	0	10	100	90	-0.1	0	90	0	0.00154205	1	0.00476121	2	0	2	0.5	0.5
group_145		hypothetical protein	0	10	100	90	-0.1	0	90	0	0.00154205	1	0.00476121	1	0	1	1	1
group_1220		hypothetical protein	0	10	100	90	-0.1	0	90	0	0.00154205	1	0.00476121	5	0	5	0.0625	0.0625
group_606		hypothetical protein	0	10	100	90	-0.1	0	90	0	0.00154205	1	0.00476121	1	0	1	1	1
group_1219		hypothetical protein	0	10	100	90	-0.1	0	90	0	0.00154205	1	0.00476121	5	0	5	0.0625	0.0625
group_1586		hypothetical protein	0	10	100	90	-0.1	0	90	0	0.00154205	1	0.00476121	1	0	1	1	1
group_99		hypothetical protein	0	10	100	90	-0.1	0	90	0	0.00154205	1	0.00476121	1	0	1	1	1
group_96		hypothetical protein	0	10	100	90	-0.1	0	90	0	0.00154205	1	0.00476121	1	0	1	1	1
group_450		hypothetical protein	0	10	100	90	-0.1	0	90	0	0.00154205	1	0.00476121	1	0	1	1	1
intA_4	intA_4	Prophage integrase IntA	0	10	100	90	-0.1	0	90	0	0.00154205	1	0.00476121	1	0	1	1	1
group_1204		hypothetical protein	1	11	99	89	-0.1	1	89	0.0817264	0.00498172	1	0.0141428	3	1	2	1	1
group_1745		hypothetical protein;IS630 family transposase ISEc40	1	11	99	89	-0.1	1	89	0.0817264	0.00498172	1	0.0141428	5	1	4	0.375	0.375
ccmH_1~~~ccmH	ccmH_1;ccmH	Cytochrome c-type biogenesis protein CcmH	2	12	98	88	-0.1	2	88	0.14966	0.0100947	1	0.0275685	5	1	4	0.375	0.375
group_1595		hypothetical protein	0	11	100	89	-0.11	0	89	0	0.000730446	1	0.00252017	1	0	1	1	1
group_1568		hypothetical protein	0	11	100	89	-0.11	0	89	0	0.000730446	1	0.00252017	1	0	1	1	1
group_1215		hypothetical protein	0	11	100	89	-0.11	0	89	0	0.000730446	1	0.00252017	5	0	5	0.0625	0.0625
group_1217		hypothetical protein	0	11	100	89	-0.11	0	89	0	0.000730446	1	0.00252017	5	0	5	0.0625	0.0625
group_1932		hypothetical protein	1	12	99	88	-0.11	1	88	0.0740741	0.0025395	1	0.00769388	3	1	2	1	1
group_1967		hypothetical protein	2	13	98	87	-0.11	2	87	0.136578	0.00545056	1	0.0154512	3	2	2	1	1
group_38		hypothetical protein	0	12	100	88	-0.12	0	88	0	0.000343967	0.666951	0.00124897	2	0	2	0.5	0.5
group_1186		hypothetical protein	0	12	100	88	-0.12	0	88	0	0.000343967	0.666951	0.00124897	2	0	2	0.5	0.5
group_1670		hypothetical protein	0	12	100	88	-0.12	0	88	0	0.000343967	0.666951	0.00124897	2	0	2	0.5	0.5
group_648		hypothetical protein	0	12	100	88	-0.12	0	88	0	0.000343967	0.666951	0.00124897	2	0	2	0.5	0.5
group_1214		hypothetical protein	0	12	100	88	-0.12	0	88	0	0.000343967	0.666951	0.00124897	5	0	5	0.0625	0.0625
group_1361		hypothetical protein	0	12	100	88	-0.12	0	88	0	0.000343967	0.666951	0.00124897	2	0	2	0.5	0.5
group_100		hypothetical protein	0	12	100	88	-0.12	0	88	0	0.000343967	0.666951	0.00124897	2	0	2	0.5	0.5
group_629		hypothetical protein	0	12	100	88	-0.12	0	88	0	0.000343967	0.666951	0.00124897	2	0	2	0.5	0.5
group_1975		hypothetical protein	1	13	99	87	-0.12	1	87	0.0675991	0.0012803	1	0.00429497	2	1	2	0.5	1
group_1306		IS110 family transposase IS1663	10	22	90	78	-0.12	10	78	0.393939	0.0326921	1	0.0816882	6	4	3	0.6875	1
group_1213		hypothetical protein	0	13	100	87	-0.13	0	87	0	0.000161006	0.31219	0.000603849	5	0	5	0.0625	0.0625
group_706		hypothetical protein	0	13	100	87	-0.13	0	87	0	0.000161006	0.31219	0.000603849	2	0	2	0.5	0.5
group_567		hypothetical protein	0	13	100	87	-0.13	0	87	0	0.000161006	0.31219	0.000603849	2	0	2	0.5	0.5
group_1617		hypothetical protein	1	14	99	86	-0.13	1	86	0.0620491	0.000638718	1	0.00225999	3	1	2	1	1
group_1788		hypothetical protein	79	92	21	8	-0.13	79	8	0.327122	0.0148608	1	0.0403572	6	4	4	0.6875	0.6875
ccmF_3~~~ccmF_1~~~ccmF_2	;ccmF_3;ccmF_1;ccmF_2	hypothetical protein;Cytochrome c-type biogenesis protein CcmF	70	83	30	17	-0.13	70	17	0.477912	0.0446709	1	0.11006	7	5	4	0.453125	1
group_1209		hypothetical protein	0	14	100	86	-0.14	0	86	0	7.49e-05	0.145243	0.00029521	5	0	5	0.0625	0.0625
group_1208		hypothetical protein	0	14	100	86	-0.14	0	86	0	7.49e-05	0.145243	0.00029521	5	0	5	0.0625	0.0625
group_1878		hypothetical protein	0	14	100	86	-0.14	0	86	0	7.49e-05	0.145243	0.00029521	1	0	1	1	1
group_1554		hypothetical protein	0	14	100	86	-0.14	0	86	0	7.49e-05	0.145243	0.00029521	1	0	1	1	1
group_1746		hypothetical protein	0	14	100	86	-0.14	0	86	0	7.49e-05	0.145243	0.00029521	1	0	1	1	1
group_1912		hypothetical protein	0	14	100	86	-0.14	0	86	0	7.49e-05	0.145243	0.00029521	1	0	1	1	1
group_628		hypothetical protein	1	15	99	85	-0.14	1	85	0.0572391	0.000315451	0.61166	0.00116285	6	1	5	0.21875	0.21875
group_1244		hypothetical protein	0	15	100	85	-0.15	0	85	0	3.46e-05	0.0671556	0.00014138	1	0	1	1	1
group_421		hypothetical protein	0	15	100	85	-0.15	0	85	0	3.46e-05	0.0671556	0.00014138	5	0	5	0.0625	0.0625
group_721		hypothetical protein	0	15	100	85	-0.15	0	85	0	3.46e-05	0.0671556	0.00014138	1	0	1	1	1
group_1207		hypothetical protein	0	15	100	85	-0.15	0	85	0	3.46e-05	0.0671556	0.00014138	5	0	5	0.0625	0.0625
group_1206		hypothetical protein	0	15	100	85	-0.15	0	85	0	3.46e-05	0.0671556	0.00014138	5	0	5	0.0625	0.0625
group_1510		hypothetical protein	0	15	100	85	-0.15	0	85	0	3.46e-05	0.0671556	0.00014138	1	0	1	1	1
group_1518		hypothetical protein	0	15	100	85	-0.15	0	85	0	3.46e-05	0.0671556	0.00014138	1	0	1	1	1
group_409		hypothetical protein	0	15	100	85	-0.15	0	85	0	3.46e-05	0.0671556	0.00014138	5	0	5	0.0625	0.0625
dnaT_2	dnaT_2	Primosomal protein 1	0	15	100	85	-0.15	0	85	0	3.46e-05	0.0671556	0.00014138	1	0	1	1	1
group_189		hypothetical protein	0	15	100	85	-0.15	0	85	0	3.46e-05	0.0671556	0.00014138	1	0	1	1	1
group_1776		hypothetical protein	0	15	100	85	-0.15	0	85	0	3.46e-05	0.0671556	0.00014138	1	0	1	1	1
group_419		hypothetical protein	0	15	100	85	-0.15	0	85	0	3.46e-05	0.0671556	0.00014138	5	0	5	0.0625	0.0625
group_412		hypothetical protein	0	15	100	85	-0.15	0	85	0	3.46e-05	0.0671556	0.00014138	5	0	5	0.0625	0.0625
group_415		hypothetical protein	0	15	100	85	-0.15	0	85	0	3.46e-05	0.0671556	0.00014138	5	0	5	0.0625	0.0625
group_1195		hypothetical protein	0	15	100	85	-0.15	0	85	0	3.46e-05	0.0671556	0.00014138	5	0	5	0.0625	0.0625
group_1524		hypothetical protein	77	92	23	8	-0.15	77	8	0.291115	0.00556769	1	0.0157372	6	4	4	0.6875	0.6875
group_786		hypothetical protein	0	16	100	84	-0.16	0	84	0	1.59e-05	0.0308553	6.86e-05	1	0	1	1	1
group_1193		hypothetical protein	0	16	100	84	-0.16	0	84	0	1.59e-05	0.0308553	6.86e-05	5	0	5	0.0625	0.0625
group_1452		hypothetical protein	78	94	22	6	-0.16	78	6	0.226306	0.00181015	1	0.00552737	6	3	5	0.21875	1
group_1755		hypothetical protein	0	17	100	83	-0.17	0	83	0	7.26e-06	0.0140861	3.47e-05	5	0	5	0.0625	0.0625
group_1888		hypothetical protein	0	18	100	82	-0.18	0	82	0	3.29e-06	0.00638878	1.64e-05	1	0	1	1	1
group_1913		hypothetical protein	0	18	100	82	-0.18	0	82	0	3.29e-06	0.00638878	1.64e-05	1	0	1	1	1
group_1882		hypothetical protein	0	18	100	82	-0.18	0	82	0	3.29e-06	0.00638878	1.64e-05	1	0	1	1	1
group_179		hypothetical protein	0	19	100	81	-0.19	0	81	0	1.48e-06	0.00287846	7.66e-06	1	0	1	1	1
group_663		hypothetical protein	0	19	100	81	-0.19	0	81	0	1.48e-06	0.00287846	7.66e-06	1	0	1	1	1
group_1940		hypothetical protein	0	19	100	81	-0.19	0	81	0	1.48e-06	0.00287846	7.66e-06	1	0	1	1	1
group_1338		hypothetical protein	0	19	100	81	-0.19	0	81	0	1.48e-06	0.00287846	7.66e-06	1	0	1	1	1
yjcS	yjcS	Putative alkyl/aryl-sulfatase YjcS	0	19	100	81	-0.19	0	81	0	1.48e-06	0.00287846	7.66e-06	1	0	1	1	1
group_1189		hypothetical protein	0	19	100	81	-0.19	0	81	0	1.48e-06	0.00287846	7.66e-06	5	0	5	0.0625	0.0625
group_1413		hypothetical protein	0	19	100	81	-0.19	0	81	0	1.48e-06	0.00287846	7.66e-06	1	0	1	1	1
group_1819		hypothetical protein	0	19	100	81	-0.19	0	81	0	1.48e-06	0.00287846	7.66e-06	1	0	1	1	1
pld	pld	Phospholipase D	0	19	100	81	-0.19	0	81	0	1.48e-06	0.00287846	7.66e-06	5	0	5	0.0625	0.0625
yggR_2	yggR_2	putative protein YggR	0	20	100	80	-0.2	0	80	0	6.64e-07	0.00128815	3.63e-06	5	0	5	0.0625	0.0625
group_1182		hypothetical protein	0	20	100	80	-0.2	0	80	0	6.64e-07	0.00128815	3.63e-06	5	0	5	0.0625	0.0625
group_1183		hypothetical protein	0	20	100	80	-0.2	0	80	0	6.64e-07	0.00128815	3.63e-06	5	0	5	0.0625	0.0625
ais_2	ais_2	Lipopolysaccharide core heptose(II)-phosphate phosphatase	0	20	100	80	-0.2	0	80	0	6.64e-07	0.00128815	3.63e-06	5	0	5	0.0625	0.0625
group_1266		hypothetical protein	21	41	79	59	-0.2	21	59	0.382525	0.00349542	1	0.0100857	7	4	4	1	1
group_1178		hypothetical protein	0	21	100	79	-0.21	0	79	0	2.95e-07	0.000572511	1.64e-06	5	0	5	0.0625	0.0625
group_1176		hypothetical protein	0	21	100	79	-0.21	0	79	0	2.95e-07	0.000572511	1.64e-06	5	0	5	0.0625	0.0625
group_2008		hypothetical protein	12	33	88	67	-0.21	12	67	0.27686	0.000603288	1	0.00213853	7	4	6	0.125	1
group_1254		hypothetical protein	25	46	75	54	-0.21	25	54	0.391304	0.00299011	1	0.00900282	6	4	3	0.6875	1
group_1251		hypothetical protein	25	46	75	54	-0.21	25	54	0.391304	0.00299011	1	0.00900282	6	4	3	0.6875	1
group_1287		hypothetical protein	21	43	79	57	-0.22	21	57	0.35237	0.00135868	1	0.0045266	6	4	2	0.6875	0.6875
group_1286		hypothetical protein	21	43	79	57	-0.22	21	57	0.35237	0.00135868	1	0.0045266	5	4	2	0.375	1
group_1284		hypothetical protein	21	43	79	57	-0.22	21	57	0.35237	0.00135868	1	0.0045266	5	4	2	0.375	1
group_1318		hypothetical protein	21	43	79	57	-0.22	21	57	0.35237	0.00135868	1	0.0045266	5	4	2	0.375	1
group_1260		hypothetical protein	24	46	76	54	-0.22	24	54	0.370709	0.00175155	1	0.00535686	6	4	3	0.6875	1
group_1258		hypothetical protein	24	46	76	54	-0.22	24	54	0.370709	0.00175155	1	0.00535686	6	4	3	0.6875	1
group_1255		hypothetical protein	24	46	76	54	-0.22	24	54	0.370709	0.00175155	1	0.00535686	6	4	3	0.6875	1
group_1256		hypothetical protein	24	46	76	54	-0.22	24	54	0.370709	0.00175155	1	0.00535686	6	4	3	0.6875	1
group_1257		hypothetical protein	24	46	76	54	-0.22	24	54	0.370709	0.00175155	1	0.00535686	6	4	3	0.6875	1
group_1239		hypothetical protein	53	75	47	25	-0.22	53	25	0.375887	0.00187866	1	0.00572755	7	1	7	0.015625	0.125
group_1930		hypothetical protein	24	47	76	53	-0.23	24	53	0.356103	0.00107842	1	0.00364295	6	4	4	0.6875	0.6875
group_1271		hypothetical protein	20	44	80	56	-0.24	20	56	0.318182	0.00044233	0.857677	0.00157372	5	3	3	1	1
group_1275		hypothetical protein	20	44	80	56	-0.24	20	56	0.318182	0.00044233	0.857677	0.00157372	5	3	3	1	1
group_1281		hypothetical protein	20	44	80	56	-0.24	20	56	0.318182	0.00044233	0.857677	0.00157372	5	3	3	1	1
group_1280		hypothetical protein	20	44	80	56	-0.24	20	56	0.318182	0.00044233	0.857677	0.00157372	5	3	3	1	1
group_1279		hypothetical protein	20	44	80	56	-0.24	20	56	0.318182	0.00044233	0.857677	0.00157372	5	3	3	1	1
group_1277		hypothetical protein	20	44	80	56	-0.24	20	56	0.318182	0.00044233	0.857677	0.00157372	5	3	3	1	1
group_1317		hypothetical protein	20	44	80	56	-0.24	20	56	0.318182	0.00044233	0.857677	0.00157372	5	3	3	1	1
group_1884	dnaB_2	Replicative DNA helicase	20	45	80	55	-0.25	20	55	0.305556	0.000259029	0.502257	0.000962179	5	3	3	1	1
group_1846	rrrD	Lysozyme RrrD	21	46	79	54	-0.25	21	54	0.312053	0.000290877	0.564011	0.00107636	6	4	2	0.6875	0.6875
group_1289		hypothetical protein	21	46	79	54	-0.25	21	54	0.312053	0.000290877	0.564011	0.00107636	6	4	2	0.6875	0.6875
group_1761		IS6 family transposase IS26	33	62	67	38	-0.29	33	38	0.301878	6.61e-05	0.128114	0.000265796	7	3	7	0.015625	1
group_1931		hypothetical protein	17	53	83	47	-0.36	17	47	0.181632	1.33e-07	0.000258367	7.58e-07	5	4	2	0.375	1
group_1756		hypothetical protein	0	72	100	28	-0.72	0	28	0	2.99e-31	5.8e-28	1.14e-29	6	0	6	0.03125	0.03125
group_1216		hypothetical protein	0	72	100	28	-0.72	0	28	0	2.99e-31	5.8e-28	1.14e-29	6	0	6	0.03125	0.03125
group_490		hypothetical protein	0	74	100	26	-0.74	0	26	0	1.39e-32	2.7e-29	6.75e-31	7	0	7	0.015625	0.015625
group_573		hypothetical protein	0	74	100	26	-0.74	0	26	0	1.39e-32	2.7e-29	6.75e-31	7	0	7	0.015625	0.015625
group_1050		hypothetical protein	0	75	100	25	-0.75	0	25	0	2.87e-33	5.57e-30	1.51e-31	7	0	7	0.015625	0.015625
group_1759		IS1380 family transposase ISEcp1	0	75	100	25	-0.75	0	25	0	2.87e-33	5.57e-30	1.51e-31	7	0	7	0.015625	0.015625
group_668		hypothetical protein	0	75	100	25	-0.75	0	25	0	2.87e-33	5.57e-30	1.51e-31	7	0	7	0.015625	0.015625
group_328		hypothetical protein	0	75	100	25	-0.75	0	25	0	2.87e-33	5.57e-30	1.51e-31	7	0	7	0.015625	0.015625
group_1658		hypothetical protein	0	75	100	25	-0.75	0	25	0	2.87e-33	5.57e-30	1.51e-31	7	0	7	0.015625	0.015625
group_185		hypothetical protein	0	75	100	25	-0.75	0	25	0	2.87e-33	5.57e-30	1.51e-31	7	0	7	0.015625	0.015625
parM	parM	Plasmid segregation protein ParM	0	75	100	25	-0.75	0	25	0	2.87e-33	5.57e-30	1.51e-31	7	0	7	0.015625	0.015625
group_933		hypothetical protein	0	75	100	25	-0.75	0	25	0	2.87e-33	5.57e-30	1.51e-31	7	0	7	0.015625	0.015625
group_798		hypothetical protein	0	75	100	25	-0.75	0	25	0	2.87e-33	5.57e-30	1.51e-31	7	0	7	0.015625	0.015625
group_488		hypothetical protein	0	75	100	25	-0.75	0	25	0	2.87e-33	5.57e-30	1.51e-31	7	0	7	0.015625	0.015625
group_356	xerC_2	Tyrosine recombinase XerC	0	75	100	25	-0.75	0	25	0	2.87e-33	5.57e-30	1.51e-31	7	0	7	0.015625	0.015625
*gene equivalents were only determined for US REP-associated genes (proportion difference > 0.35), n/A means genes were not present in FSIS21720811 (see REP_GCR_009594345 in Sup. Table 1,2)
**gene location for US REP-associated genes was determined based on comparison to FSIS21720811 (see REP_GCR_009594345 in Sup. Table 1,2), undetermined means we were not able to determine location as the gene was not present in the assembly

## Sheet: Sup. Table 4
Sup. Table 4. Scoary output for SA REP and US REP strain comparison, ordered by proportion difference
Gene	Non-unique Gene name	Annotation	Number_pos_present_in	Number_neg_present_in	Number_pos_not_present_in	Number_neg_not_present_in	proportion difference	Sensitivity	Specificity	Odds_ratio	Naive_p	Bonferroni_p	Benjamini_H_p	Max_Pairwise_comparisons	Max_supporting_pairs	Max_opposing_pairs	Best_pairwise_comp_p	Worst_pairwise_comp_p
group_1542		IS200/IS605 family transposase IS200F	43	10	57	90	0.33	43	90	6.78947	1.43518e-07	0.000219727	0.000132165	35	31	6	3.46545130014e-06	0.000116842
yfdH_3~~~yfdH_1	yfdH_3;yfdH_1	Prophage bactoprenol glucosyl transferase	65	40	35	60	0.25	65	60	2.78571	0.000640792	0.981053	0.0172048	40	26	19	0.0806905	0.874629
group_1430		IS200/IS605 family transposase IS1541B;IS200/IS605 family transposase IS200F	72	57	28	43	0.15	72	43	1.93985	0.0382024	1	0.182775	38	28	17	0.00509764	0.627103
group_1258		hypothetical protein	21	7	79	93	0.14	21	93	3.53165	0.00720446	1	0.0666076	16	13	5	0.0212708	0.210114
group_1254		hypothetical protein	21	7	79	93	0.14	21	93	3.53165	0.00720446	1	0.0666076	16	13	5	0.0212708	0.210114
group_1256		hypothetical protein	21	7	79	93	0.14	21	93	3.53165	0.00720446	1	0.0666076	16	13	5	0.0212708	0.210114
group_1250		hypothetical protein	21	7	79	93	0.14	21	93	3.53165	0.00720446	1	0.0666076	16	13	5	0.0212708	0.210114
group_1593		hypothetical protein	24	11	76	89	0.13	24	89	2.55502	0.0245624	1	0.13625	19	13	8	0.167068	0.647606
group_1562		hypothetical protein	24	11	76	89	0.13	24	89	2.55502	0.0245624	1	0.13625	19	13	8	0.167068	0.647606
group_1578		hypothetical protein	24	11	76	89	0.13	24	89	2.55502	0.0245624	1	0.13625	19	13	8	0.167068	0.647606
group_1252		hypothetical protein	17	5	83	95	0.12	17	95	3.89157	0.0114666	1	0.0835968	12	10	3	0.0385742	0.145996
group_1261	rrrD_1	Lysozyme RrrD	21	9	79	91	0.12	21	91	2.68776	0.0281337	1	0.153793	17	13	6	0.0490417	0.332306
group_1260		hypothetical protein	21	9	79	91	0.12	21	91	2.68776	0.0281337	1	0.153793	17	13	6	0.0490417	0.332306
group_1234		hypothetical protein	23	11	77	89	0.12	23	89	2.41677	0.0372903	1	0.17897	18	13	8	0.0962524	0.814529
group_1230		hypothetical protein	23	11	77	89	0.12	23	89	2.41677	0.0372903	1	0.17897	19	13	8	0.167068	0.647606
group_1225		hypothetical protein	23	11	77	89	0.12	23	89	2.41677	0.0372903	1	0.17897	19	13	8	0.167068	0.647606
group_1227		hypothetical protein	23	11	77	89	0.12	23	89	2.41677	0.0372903	1	0.17897	19	13	8	0.167068	0.647606
group_1221		hypothetical protein	23	11	77	89	0.12	23	89	2.41677	0.0372903	1	0.17897	19	13	8	0.167068	0.647606
group_1223		hypothetical protein	23	11	77	89	0.12	23	89	2.41677	0.0372903	1	0.17897	19	13	8	0.167068	0.647606
group_1219		hypothetical protein	23	11	77	89	0.12	23	89	2.41677	0.0372903	1	0.17897	19	13	8	0.167068	0.647606
group_19		hypothetical protein	11	0	89	100	0.11	11	100	inf	0.000730446	1	0.0172048	7	7	0	0.015625	0.015625
group_1370		hypothetical protein	11	0	89	100	0.11	11	100	inf	0.000730446	1	0.0172048	7	7	0	0.015625	0.015625
group_1517		hypothetical protein	11	0	89	100	0.11	11	100	inf	0.000730446	1	0.0172048	7	7	0	0.015625	0.015625
group_1516		hypothetical protein	11	0	89	100	0.11	11	100	inf	0.000730446	1	0.0172048	7	7	0	0.015625	0.015625
group_1561	intS_2	Prophage integrase IntS	11	0	89	100	0.11	11	100	inf	0.000730446	1	0.0172048	7	7	0	0.015625	0.015625
group_1587		hypothetical protein	11	0	89	100	0.11	11	100	inf	0.000730446	1	0.0172048	7	7	0	0.015625	0.015625
group_1368		hypothetical protein	11	0	89	100	0.11	11	100	inf	0.000730446	1	0.0172048	7	7	0	0.015625	0.015625
group_1369		hypothetical protein	11	0	89	100	0.11	11	100	inf	0.000730446	1	0.0172048	7	7	0	0.015625	0.015625
group_1367		hypothetical protein	11	0	89	100	0.11	11	100	inf	0.000730446	1	0.0172048	7	7	0	0.015625	0.015625
group_1166		hypothetical protein	99	88	1	12	0.11	99	12	13.5	0.0025395	1	0.0422606	5	4	1	0.375	0.375
group_1246		hypothetical protein	20	9	80	91	0.11	20	91	2.52778	0.0432317	1	0.199654	15	12	5	0.0351562	0.301758
group_1249		hypothetical protein	20	9	80	91	0.11	20	91	2.52778	0.0432317	1	0.199654	15	12	5	0.0351562	0.301758
group_1248		hypothetical protein	20	9	80	91	0.11	20	91	2.52778	0.0432317	1	0.199654	15	12	5	0.0351562	0.301758
group_1494	dnaB_1	Replicative DNA helicase	20	9	80	91	0.11	20	91	2.52778	0.0432317	1	0.199654	15	12	5	0.0351562	0.301758
group_1364		hypothetical protein	10	0	90	100	0.1	10	100	inf	0.00154205	1	0.0271366	7	7	0	0.015625	0.015625
group_1365		hypothetical protein	10	0	90	100	0.1	10	100	inf	0.00154205	1	0.0271366	7	7	0	0.015625	0.015625
group_1366		hypothetical protein	10	0	90	100	0.1	10	100	inf	0.00154205	1	0.0271366	7	7	0	0.015625	0.015625
group_170		hypothetical protein	99	89	1	11	0.1	99	11	12.236	0.00498172	1	0.0552682	12	11	1	0.00634766	0.00634766
dsbE_1	dsbE_1	Thiol:disulfide interchange protein DsbE	99	89	1	11	0.1	99	11	12.236	0.00498172	1	0.0552682	7	6	1	0.125	0.125
yhhJ	yhhJ	Inner membrane transport permease YhhJ	99	89	1	11	0.1	99	11	12.236	0.00498172	1	0.0552682	12	11	1	0.00634766	0.00634766
rbbA	rbbA	Ribosome-associated ATPase	99	89	1	11	0.1	99	11	12.236	0.00498172	1	0.0552682	12	11	1	0.00634766	0.00634766
group_1592		hypothetical protein	13	4	87	96	0.09	13	96	3.58621	0.0397878	1	0.189177	7	6	2	0.125	0.453125
group_1540	;ccmF_2;ccmF_1	hypothetical protein;Cytochrome c-type biogenesis protein CcmF	100	93	0	7	0.07	100	7	inf	0.0140178	1	0.0929056	2	2	0	0.5	0.5
apt	apt	Adenine phosphoribosyltransferase	100	93	0	7	0.07	100	7	inf	0.0140178	1	0.0929056	2	2	0	0.5	0.5
priC	priC	Primosomal replication protein N''	100	93	0	7	0.07	100	7	inf	0.0140178	1	0.0929056	2	2	0	0.5	0.5
ybaN	ybaN	Inner membrane protein YbaN	100	93	0	7	0.07	100	7	inf	0.0140178	1	0.0929056	2	2	0	0.5	0.5
group_1132		hypothetical protein	100	93	0	7	0.07	100	7	inf	0.0140178	1	0.0929056	2	2	0	0.5	0.5
ccmD~~~ccmD_1	ccmD;ccmD_1	Heme exporter protein D	100	93	0	7	0.07	100	7	inf	0.0140178	1	0.0929056	2	2	0	0.5	0.5
group_1492	;ccmH_1	hypothetical protein;Cytochrome c-type biogenesis protein CcmH	100	93	0	7	0.07	100	7	inf	0.0140178	1	0.0929056	2	2	0	0.5	0.5
group_1490		ISNCY family transposase ISVsa17	100	93	0	7	0.07	100	7	inf	0.0140178	1	0.0929056	2	2	0	0.5	0.5
group_1470		IS3 family transposase ISYps8	100	94	0	6	0.06	100	6	inf	0.0289303	1	0.153793	2	2	0	0.5	0.5
napG	napG	Ferredoxin-type protein NapG	100	94	0	6	0.06	100	6	inf	0.0289303	1	0.153793	2	2	0	0.5	0.5
napC	napC	Cytochrome c-type protein NapC	100	94	0	6	0.06	100	6	inf	0.0289303	1	0.153793	2	2	0	0.5	0.5
napB	napB	Periplasmic nitrate reductase electron transfer subunit	100	94	0	6	0.06	100	6	inf	0.0289303	1	0.153793	2	2	0	0.5	0.5
napH	napH	Ferredoxin-type protein NapH	100	94	0	6	0.06	100	6	inf	0.0289303	1	0.153793	2	2	0	0.5	0.5
bfpB	bfpB;	Outer membrane lipoprotein BfpB;hypothetical protein	93	100	7	0	-0.07	93	0	0	0.0140178	1	0.0929056	5	0	5	0.0625	0.0625
group_1545		hypothetical protein	92	99	8	1	-0.07	92	1	0.116162	0.0348992	1	0.172357	7	1	6	0.125	0.125
group_1215		IS3 family transposase ISSen1	92	99	8	1	-0.07	92	1	0.116162	0.0348992	1	0.172357	9	1	8	0.0390625	0.0390625
group_907		hypothetical protein	92	100	8	0	-0.08	92	0	0	0.00675467	1	0.0658688	8	0	8	0.0078125	0.0078125
group_1336		hypothetical protein	91	99	9	1	-0.08	91	1	0.102132	0.0184877	1	0.110565	6	1	5	0.21875	0.21875
group_1337		hypothetical protein	91	99	9	1	-0.08	91	1	0.102132	0.0184877	1	0.110565	6	1	5	0.21875	0.21875
group_1335		hypothetical protein	91	99	9	1	-0.08	91	1	0.102132	0.0184877	1	0.110565	6	1	5	0.21875	0.21875
group_556		hypothetical protein	90	98	10	2	-0.08	90	2	0.183673	0.0330401	1	0.16477	9	2	7	0.179688	0.179688
group_539		hypothetical protein	90	98	10	2	-0.08	90	2	0.183673	0.0330401	1	0.16477	9	2	7	0.179688	0.179688
group_538		hypothetical protein	90	98	10	2	-0.08	90	2	0.183673	0.0330401	1	0.16477	9	2	7	0.179688	0.179688
group_2000		hypothetical protein	3	11	97	89	-0.08	3	89	0.250234	0.0489177	1	0.21583	3	1	2	1	1
group_2001	rob_1	Right origin-binding protein	3	11	97	89	-0.08	3	89	0.250234	0.0489177	1	0.21583	3	1	2	1	1
group_2002		hypothetical protein	3	11	97	89	-0.08	3	89	0.250234	0.0489177	1	0.21583	3	1	2	1	1
group_2004	bdcR	HTH-type transcriptional repressor BdcR	3	11	97	89	-0.08	3	89	0.250234	0.0489177	1	0.21583	3	1	2	1	1
group_2005	bdcA	Cyclic-di-GMP-binding biofilm dispersal mediator protein	3	11	97	89	-0.08	3	89	0.250234	0.0489177	1	0.21583	3	1	2	1	1
group_2022		hypothetical protein	3	11	97	89	-0.08	3	89	0.250234	0.0489177	1	0.21583	3	1	2	1	1
group_2023	ytbE	putative oxidoreductase YtbE	3	11	97	89	-0.08	3	89	0.250234	0.0489177	1	0.21583	3	1	2	1	1
group_2021		hypothetical protein	3	11	97	89	-0.08	3	89	0.250234	0.0489177	1	0.21583	3	1	2	1	1
pgrR_3~~~pgrR_1	pgrR_3;pgrR_1	HTH-type transcriptional regulator PgrR	3	11	97	89	-0.08	3	89	0.250234	0.0489177	1	0.21583	3	1	2	1	1
group_2003	ygdR_4	putative lipoprotein YgdR	3	11	97	89	-0.08	3	89	0.250234	0.0489177	1	0.21583	3	1	2	1	1
group_1999		hypothetical protein	3	11	97	89	-0.08	3	89	0.250234	0.0489177	1	0.21583	3	1	2	1	1
group_1998	tpx_1	Thiol peroxidase	3	11	97	89	-0.08	3	89	0.250234	0.0489177	1	0.21583	3	1	2	1	1
group_1338		hypothetical protein	91	100	9	0	-0.09	91	0	0	0.00323661	1	0.0485042	6	0	6	0.03125	0.03125
group_1340		hypothetical protein	91	100	9	0	-0.09	91	0	0	0.00323661	1	0.0485042	6	0	6	0.03125	0.03125
group_1341		hypothetical protein	91	100	9	0	-0.09	91	0	0	0.00323661	1	0.0485042	6	0	6	0.03125	0.03125
group_1339		hypothetical protein	91	100	9	0	-0.09	91	0	0	0.00323661	1	0.0485042	6	0	6	0.03125	0.03125
group_2024		hypothetical protein	1	10	99	90	-0.09	1	90	0.0909091	0.00965812	1	0.0721296	3	1	3	0.25	1
group_2028		hypothetical protein	1	10	99	90	-0.09	1	90	0.0909091	0.00965812	1	0.0721296	2	1	2	0.5	1
group_2029		hypothetical protein	1	10	99	90	-0.09	1	90	0.0909091	0.00965812	1	0.0721296	2	1	2	0.5	1
group_2008	ycjG	L-Ala-D/L-Glu epimerase	1	10	99	90	-0.09	1	90	0.0909091	0.00965812	1	0.0721296	3	1	3	0.25	1
group_2009	tpx_2	Thiol peroxidase	1	10	99	90	-0.09	1	90	0.0909091	0.00965812	1	0.0721296	3	1	3	0.25	1
group_2007	mpaA	Murein peptide amidase A	1	10	99	90	-0.09	1	90	0.0909091	0.00965812	1	0.0721296	3	1	3	0.25	1
group_2010	tyrR	Transcriptional regulatory protein TyrR	1	10	99	90	-0.09	1	90	0.0909091	0.00965812	1	0.0721296	3	1	3	0.25	1
group_2027		hypothetical protein	1	10	99	90	-0.09	1	90	0.0909091	0.00965812	1	0.0721296	2	1	2	0.5	1
group_2037	malZ	Maltodextrin glucosidase	1	10	99	90	-0.09	1	90	0.0909091	0.00965812	1	0.0721296	2	1	2	0.5	1
group_2036	ahpC_2	Alkyl hydroperoxide reductase C	1	10	99	90	-0.09	1	90	0.0909091	0.00965812	1	0.0721296	2	1	2	0.5	1
group_2039	brnQ	Branched-chain amino acid transport system 2 carrier protein	1	10	99	90	-0.09	1	90	0.0909091	0.00965812	1	0.0721296	2	1	2	0.5	1
group_2038	proY	Proline-specific permease ProY	1	10	99	90	-0.09	1	90	0.0909091	0.00965812	1	0.0721296	2	1	2	0.5	1
group_2035	acpH	Acyl carrier protein phosphodiesterase	1	10	99	90	-0.09	1	90	0.0909091	0.00965812	1	0.0721296	2	1	2	0.5	1
group_2034	queA_2	S-adenosylmethionine:tRNA ribosyltransferase-isomerase	1	10	99	90	-0.09	1	90	0.0909091	0.00965812	1	0.0721296	2	1	2	0.5	1
group_2031	secD	Protein translocase subunit SecD	1	10	99	90	-0.09	1	90	0.0909091	0.00965812	1	0.0721296	2	1	2	0.5	1
group_2030	secF	Protein translocase subunit SecF	1	10	99	90	-0.09	1	90	0.0909091	0.00965812	1	0.0721296	2	1	2	0.5	1
group_2033	tgt	Queuine tRNA-ribosyltransferase	1	10	99	90	-0.09	1	90	0.0909091	0.00965812	1	0.0721296	2	1	2	0.5	1
group_2032	yajC	Sec translocon accessory complex subunit YajC	1	10	99	90	-0.09	1	90	0.0909091	0.00965812	1	0.0721296	2	1	2	0.5	1
group_2040	phoR	Phosphate regulon sensor protein PhoR	1	10	99	90	-0.09	1	90	0.0909091	0.00965812	1	0.0721296	2	1	2	0.5	1
group_2041	phoB	Phosphate regulon transcriptional regulatory protein PhoB	1	10	99	90	-0.09	1	90	0.0909091	0.00965812	1	0.0721296	2	1	2	0.5	1
group_2042	sbcD	Nuclease SbcCD subunit D	1	10	99	90	-0.09	1	90	0.0909091	0.00965812	1	0.0721296	2	1	2	0.5	1
group_1333		hypothetical protein	89	98	11	2	-0.09	89	2	0.165121	0.0184139	1	0.110565	7	2	6	0.125	0.453125
tetA_2	tetA_2	Tetracycline resistance protein class C	89	98	11	2	-0.09	89	2	0.165121	0.0184139	1	0.110565	7	2	6	0.125	0.453125
tetR	tetR	Tetracycline repressor protein class A from transposon 1721	89	98	11	2	-0.09	89	2	0.165121	0.0184139	1	0.110565	7	2	6	0.125	0.453125
group_1454		IS110 family transposase IS1663;hypothetical protein	2	11	98	89	-0.09	2	89	0.165121	0.0184139	1	0.110565	7	1	7	0.015625	0.125
group_1997		hypothetical protein	3	12	97	88	-0.09	3	88	0.226804	0.0286713	1	0.153793	3	1	2	1	1
group_1996		hypothetical protein	3	12	97	88	-0.09	3	88	0.226804	0.0286713	1	0.153793	3	1	2	1	1
group_2026		hypothetical protein	0	10	100	90	-0.1	0	90	0	0.00154205	1	0.0271366	2	0	2	0.5	0.5
sbcC_2~~~sbcC	sbcC_2;sbcC	Nuclease SbcCD subunit C	1	11	99	89	-0.1	1	89	0.0817264	0.00498172	1	0.0552682	2	1	2	0.5	1
group_2043	araJ	Putative transporter AraJ	1	11	99	89	-0.1	1	89	0.0817264	0.00498172	1	0.0552682	2	1	2	0.5	1
ddlA	ddlA	D-alanine--D-alanine ligase A	1	11	99	89	-0.1	1	89	0.0817264	0.00498172	1	0.0552682	2	1	2	0.5	1
group_1505		Tn3 family transposase TnAs1	89	99	11	1	-0.1	89	1	0.0817264	0.00498172	1	0.0552682	6	1	6	0.03125	0.21875
group_2053	psiF	Phosphate starvation-inducible protein PsiF	1	11	99	89	-0.1	1	89	0.0817264	0.00498172	1	0.0552682	2	1	2	0.5	1
group_2052	dgcC	putative diguanylate cyclase DgcC	1	11	99	89	-0.1	1	89	0.0817264	0.00498172	1	0.0552682	2	1	2	0.5	1
group_2051	proC	Pyrroline-5-carboxylate reductase	1	11	99	89	-0.1	1	89	0.0817264	0.00498172	1	0.0552682	2	1	2	0.5	1
group_2050		hypothetical protein	1	11	99	89	-0.1	1	89	0.0817264	0.00498172	1	0.0552682	2	1	2	0.5	1
group_2057		hypothetical protein	1	11	99	89	-0.1	1	89	0.0817264	0.00498172	1	0.0552682	2	1	2	0.5	1
group_2056		hypothetical protein	1	11	99	89	-0.1	1	89	0.0817264	0.00498172	1	0.0552682	2	1	2	0.5	1
group_2055	sbnD_3	Staphyloferrin B transporter	1	11	99	89	-0.1	1	89	0.0817264	0.00498172	1	0.0552682	2	1	2	0.5	1
group_2054	iraP	Anti-adapter protein IraP	1	11	99	89	-0.1	1	89	0.0817264	0.00498172	1	0.0552682	2	1	2	0.5	1
group_1334		hypothetical protein	89	99	11	1	-0.1	89	1	0.0817264	0.00498172	1	0.0552682	6	1	6	0.03125	0.21875
group_2048	yaiA	putative protein YaiA	1	11	99	89	-0.1	1	89	0.0817264	0.00498172	1	0.0552682	2	1	2	0.5	1
group_2049	aroL	Shikimate kinase 2	1	11	99	89	-0.1	1	89	0.0817264	0.00498172	1	0.0552682	2	1	2	0.5	1
group_2044	mak	Fructokinase	1	11	99	89	-0.1	1	89	0.0817264	0.00498172	1	0.0552682	2	1	2	0.5	1
group_2045	rdgC	Recombination-associated protein RdgC	1	11	99	89	-0.1	1	89	0.0817264	0.00498172	1	0.0552682	2	1	2	0.5	1
group_2046	ppnP	Pyrimidine/purine nucleoside phosphorylase	1	11	99	89	-0.1	1	89	0.0817264	0.00498172	1	0.0552682	2	1	2	0.5	1
group_2047		hypothetical protein	1	11	99	89	-0.1	1	89	0.0817264	0.00498172	1	0.0552682	2	1	2	0.5	1
rfaH_3	rfaH_3	Transcription antitermination protein RfaH	89	99	11	1	-0.1	89	1	0.0817264	0.00498172	1	0.0552682	6	1	6	0.03125	0.21875
group_1178		hypothetical protein	88	98	12	2	-0.1	88	2	0.14966	0.0100947	1	0.0744893	10	2	8	0.109375	0.109375
group_1326		IS21 family transposase IS1326	87	97	13	3	-0.1	87	3	0.206979	0.0164961	1	0.103506	10	3	8	0.109375	0.34375
group_1327		hypothetical protein	87	97	13	3	-0.1	87	3	0.206979	0.0164961	1	0.103506	10	3	8	0.109375	0.34375
group_1504		hypothetical protein	87	97	13	3	-0.1	87	3	0.206979	0.0164961	1	0.103506	10	3	8	0.109375	0.34375
group_2069	prpR	Propionate catabolism operon regulatory protein	3	13	97	87	-0.1	3	87	0.206979	0.0164961	1	0.103506	6	2	4	0.6875	0.6875
group_1993	uspE	Universal stress protein E	3	13	97	87	-0.1	3	87	0.206979	0.0164961	1	0.103506	3	1	2	1	1
group_1992	fnr	Fumarate and nitrate reduction regulatory protein	3	13	97	87	-0.1	3	87	0.206979	0.0164961	1	0.103506	3	1	2	1	1
group_1995	ynaI	Low conductance mechanosensitive channel YnaI	3	13	97	87	-0.1	3	87	0.206979	0.0164961	1	0.103506	3	1	2	1	1
group_1994		hypothetical protein	3	13	97	87	-0.1	3	87	0.206979	0.0164961	1	0.103506	3	1	2	1	1
zntB_2~~~zntB	zntB_2;zntB	Zinc transport protein ZntB	5	15	95	85	-0.1	5	85	0.298246	0.03172	1	0.161878	6	3	3	1	1
group_1989	dbpA_1	ATP-dependent RNA helicase DbpA	5	15	95	85	-0.1	5	85	0.298246	0.03172	1	0.161878	6	3	3	1	1
group_1161		hypothetical protein	89	100	11	0	-0.11	89	0	0	0.000730446	1	0.0172048	5	0	5	0.0625	0.0625
group_921		hypothetical protein	89	100	11	0	-0.11	89	0	0	0.000730446	1	0.0172048	5	0	5	0.0625	0.0625
group_1151		hypothetical protein	88	99	12	1	-0.11	88	1	0.0740741	0.0025395	1	0.0422606	6	1	5	0.21875	0.21875
emrE_2	emrE_2	Multidrug transporter EmrE	87	98	13	2	-0.11	87	2	0.136578	0.00545055	1	0.0557133	9	2	8	0.0390625	0.179688
fic_2	fic_2	Protein adenylyltransferase SoFic	87	98	13	2	-0.11	87	2	0.136578	0.00545055	1	0.0557133	11	2	9	0.0654297	0.0654297
folP_2	folP_2	Dihydropteroate synthase	87	98	13	2	-0.11	87	2	0.136578	0.00545055	1	0.0557133	9	2	8	0.0390625	0.179688
ant1_2	ant1_2	Streptomycin 3''-adenylyltransferase	87	98	13	2	-0.11	87	2	0.136578	0.00545055	1	0.0557133	9	2	8	0.0390625	0.179688
group_1325		hypothetical protein	87	98	13	2	-0.11	87	2	0.136578	0.00545055	1	0.0557133	9	2	8	0.0390625	0.179688
xerD_3~~~xerC_7	xerD_3;xerC_7	Tyrosine recombinase XerD;Tyrosine recombinase XerC	86	97	14	3	-0.11	86	3	0.189985	0.00932943	1	0.0721296	11	3	9	0.0654297	0.226562
group_1524		hypothetical protein	86	97	14	3	-0.11	86	3	0.189985	0.00932943	1	0.0721296	12	3	9	0.145996	0.145996
group_2078		hypothetical protein	3	14	97	86	-0.11	3	86	0.189985	0.00932943	1	0.0721296	7	2	5	0.453125	0.453125
group_2070		hypothetical protein	3	14	97	86	-0.11	3	86	0.189985	0.00932943	1	0.0721296	7	2	5	0.453125	0.453125
group_2073	fhuA_1	Ferrichrome outer membrane transporter/phage receptor	3	14	97	86	-0.11	3	86	0.189985	0.00932943	1	0.0721296	7	2	5	0.453125	0.453125
group_2072	rhtC_1	Threonine efflux protein	3	14	97	86	-0.11	3	86	0.189985	0.00932943	1	0.0721296	7	2	5	0.453125	0.453125
group_2075		hypothetical protein	3	14	97	86	-0.11	3	86	0.189985	0.00932943	1	0.0721296	7	2	5	0.453125	0.453125
group_2074	rhaR_5	HTH-type transcriptional activator RhaR	3	14	97	86	-0.11	3	86	0.189985	0.00932943	1	0.0721296	7	2	5	0.453125	0.453125
group_2076	appB_2	Cytochrome bd-II ubiquinol oxidase subunit 2	3	14	97	86	-0.11	3	86	0.189985	0.00932943	1	0.0721296	7	2	5	0.453125	0.453125
group_1991	ogt	Methylated-DNA--protein-cysteine methyltransferase	3	14	97	86	-0.11	3	86	0.189985	0.00932943	1	0.0721296	3	1	2	1	1
tap_2~~~tap	tap_2;tap	Methyl-accepting chemotaxis protein IV	4	15	96	85	-0.11	4	85	0.236111	0.0139895	1	0.0929056	5	2	3	1	1
group_2080		hypothetical protein	4	15	96	85	-0.11	4	85	0.236111	0.0139895	1	0.0929056	8	3	5	0.726562	0.726562
group_2071		hypothetical protein	5	16	95	84	-0.11	5	84	0.276316	0.019243	1	0.11419	9	4	5	1	1
group_1988	ttcA	tRNA-cytidine(32) 2-sulfurtransferase	5	16	95	84	-0.11	5	84	0.276316	0.019243	1	0.11419	6	3	3	1	1
group_1255		hypothetical protein	80	91	20	9	-0.11	80	9	0.395604	0.0432317	1	0.199654	18	8	12	0.237885	0.814529
group_1257		hypothetical protein	80	91	20	9	-0.11	80	9	0.395604	0.0432317	1	0.199654	18	8	12	0.237885	0.814529
group_1253		hypothetical protein	80	91	20	9	-0.11	80	9	0.395604	0.0432317	1	0.199654	18	8	12	0.237885	0.814529
group_2011	;fecA	hypothetical protein;Fe(3+) dicitrate transport protein FecA	10	21	90	79	-0.11	10	79	0.417989	0.0494485	1	0.216922	13	7	9	0.266846	1
group_1944	mcbR	HTH-type transcriptional regulator McbR	10	21	90	79	-0.11	10	79	0.417989	0.0494485	1	0.216922	13	7	9	0.266846	1
group_682		hypothetical protein	88	100	12	0	-0.12	88	0	0	0.000343967	0.526613	0.0109711	5	0	5	0.0625	0.0625
group_509		hypothetical protein	88	100	12	0	-0.12	88	0	0	0.000343967	0.526613	0.0109711	5	0	5	0.0625	0.0625
group_1475		hypothetical protein	88	100	12	0	-0.12	88	0	0	0.000343967	0.526613	0.0109711	5	0	5	0.0625	0.0625
group_1123		hypothetical protein	88	100	12	0	-0.12	88	0	0	0.000343967	0.526613	0.0109711	5	0	5	0.0625	0.0625
group_877		hypothetical protein	88	100	12	0	-0.12	88	0	0	0.000343967	0.526613	0.0109711	5	0	5	0.0625	0.0625
lexA_1	lexA_1	LexA repressor	88	100	12	0	-0.12	88	0	0	0.000343967	0.526613	0.0109711	5	0	5	0.0625	0.0625
group_2059		hypothetical protein	1	13	99	87	-0.12	1	87	0.0675991	0.0012803	1	0.0245017	4	1	4	0.125	0.625
group_2058	yaiY	Inner membrane protein YaiY	1	13	99	87	-0.12	1	87	0.0675991	0.0012803	1	0.0245017	4	1	4	0.125	0.625
group_2061	ampH	D-alanyl-D-alanine-carboxypeptidase/endopeptidase AmpH	1	13	99	87	-0.12	1	87	0.0675991	0.0012803	1	0.0245017	4	1	4	0.125	0.625
group_2064	hemB	Delta-aminolevulinic acid dehydratase	1	13	99	87	-0.12	1	87	0.0675991	0.0012803	1	0.0245017	4	1	4	0.125	0.625
group_2068	prpB	2-methylisocitrate lyase	1	13	99	87	-0.12	1	87	0.0675991	0.0012803	1	0.0245017	4	1	4	0.125	0.625
group_2062	iprA_1	Inhibitor of hydrogen peroxide resistance	1	13	99	87	-0.12	1	87	0.0675991	0.0012803	1	0.0245017	4	1	4	0.125	0.625
group_2063		hypothetical protein	1	13	99	87	-0.12	1	87	0.0675991	0.0012803	1	0.0245017	4	1	4	0.125	0.625
group_2060	sbmA	Peptide antibiotic transporter SbmA	1	13	99	87	-0.12	1	87	0.0675991	0.0012803	1	0.0245017	4	1	4	0.125	0.625
group_2066	prpD	2-methylcitrate dehydratase	1	13	99	87	-0.12	1	87	0.0675991	0.0012803	1	0.0245017	4	1	4	0.125	0.625
group_2067	prpC	2-methylcitrate synthase	1	13	99	87	-0.12	1	87	0.0675991	0.0012803	1	0.0245017	4	1	4	0.125	0.625
group_2065	acs_1	Acetyl-coenzyme A synthetase	1	13	99	87	-0.12	1	87	0.0675991	0.0012803	1	0.0245017	4	1	4	0.125	0.625
group_1990	smrA	putative DNA endonuclease SmrA	3	15	97	85	-0.12	3	85	0.175258	0.00519222	1	0.0557133	4	1	3	0.625	0.625
group_2082		hypothetical protein	4	16	96	84	-0.12	4	84	0.21875	0.00807927	1	0.0721296	8	3	5	0.726562	0.726562
group_1948	ydcY	putative protein YdcY	10	22	90	78	-0.12	10	78	0.393939	0.0326921	1	0.164644	13	7	9	0.266846	1
group_1945	curA	NADPH-dependent curcumin reductase	10	22	90	78	-0.12	10	78	0.393939	0.0326921	1	0.164644	13	7	9	0.266846	1
group_1946	yncA	L-methionine sulfoximine/L-methionine sulfone acetyltransferase	10	22	90	78	-0.12	10	78	0.393939	0.0326921	1	0.164644	13	7	9	0.266846	1
group_1947	ydcZ	Inner membrane protein YdcZ	10	22	90	78	-0.12	10	78	0.393939	0.0326921	1	0.164644	13	7	9	0.266846	1
group_1012		hypothetical protein	87	100	13	0	-0.13	87	0	0	0.000161006	0.2465	0.0063205	6	0	6	0.03125	0.03125
group_1986	uspF	Universal stress protein F	5	18	95	82	-0.13	5	82	0.239766	0.00671749	1	0.0658688	7	3	4	1	1
group_1987	emrE_1	Multidrug transporter EmrE	5	18	95	82	-0.13	5	82	0.239766	0.00671749	1	0.0658688	7	3	4	1	1
group_2084		hypothetical protein	6	19	94	81	-0.13	6	81	0.272116	0.00917503	1	0.0721296	9	4	6	0.507812	1
group_2020	;nifJ	hypothetical protein;Pyruvate-flavodoxin oxidoreductase	6	19	94	81	-0.13	6	81	0.272116	0.00917503	1	0.0721296	7	4	4	1	1
group_2086	hmrR	HTH-type transcriptional regulator HmrR	8	21	92	79	-0.13	8	79	0.327122	0.0148608	1	0.0980683	8	5	6	0.289062	0.726562
group_2012		hypothetical protein	11	24	89	76	-0.13	11	76	0.391386	0.0245624	1	0.13625	14	7	11	0.057373	1
group_1949		hypothetical protein	11	24	89	76	-0.13	11	76	0.391386	0.0245624	1	0.13625	14	7	11	0.057373	1
group_1980		hypothetical protein	11	24	89	76	-0.13	11	76	0.391386	0.0245624	1	0.13625	13	7	10	0.0922852	1
group_1951	prr	Gamma-aminobutyraldehyde dehydrogenase	14	27	86	73	-0.13	14	73	0.440138	0.0347345	1	0.172357	16	9	9	0.803619	0.803619
group_2083	yjhB_2	Putative metabolite transport protein YjhB	5	19	95	81	-0.14	5	81	0.224377	0.0038719	1	0.0538899	9	4	6	0.507812	1
group_1984	hslJ	Heat shock protein HslJ	6	20	94	80	-0.14	6	80	0.255319	0.00542696	1	0.0557133	7	4	4	1	1
group_1985		hypothetical protein	6	20	94	80	-0.14	6	80	0.255319	0.00542696	1	0.0557133	7	4	4	1	1
group_1983	ldhA	D-lactate dehydrogenase	6	20	94	80	-0.14	6	80	0.255319	0.00542696	1	0.0557133	7	4	4	1	1
group_1978	azoR	FMN-dependent NADH-azoreductase	7	21	93	79	-0.14	7	79	0.283154	0.00720446	1	0.0666076	8	5	4	0.726562	1
group_1974		hypothetical protein	9	23	91	77	-0.14	9	77	0.331104	0.0112982	1	0.0827634	10	7	4	0.34375	0.753906
group_1972	yecS_2	L-cystine transport system permease protein YecS	10	24	90	76	-0.14	10	76	0.351852	0.0135506	1	0.0929056	10	7	4	0.34375	0.753906
group_1971	glnQ_2	Glutamine transport ATP-binding protein GlnQ	10	24	90	76	-0.14	10	76	0.351852	0.0135506	1	0.0929056	10	7	4	0.34375	0.753906
group_2189		hypothetical protein	10	24	90	76	-0.14	10	76	0.351852	0.0135506	1	0.0929056	20	9	15	0.0413895	0.823803
group_2089		hypothetical protein	12	26	88	74	-0.14	12	74	0.388112	0.0183207	1	0.110565	11	7	6	0.548828	1
group_2092		hypothetical protein	12	26	88	74	-0.14	12	74	0.388112	0.0183207	1	0.110565	11	7	6	0.548828	1
group_2091	ail_3	Attachment invasion locus protein	12	26	88	74	-0.14	12	74	0.388112	0.0183207	1	0.110565	11	7	6	0.548828	1
group_2090		hypothetical protein	12	26	88	74	-0.14	12	74	0.388112	0.0183207	1	0.110565	11	7	6	0.548828	1
oprM_2~~~oprM	oprM_2;oprM	Outer membrane protein OprM	12	26	88	74	-0.14	12	74	0.388112	0.0183207	1	0.110565	11	7	6	0.548828	1
group_2017	sseJ	Secreted effector protein SseJ	13	27	87	73	-0.14	13	73	0.404002	0.0207874	1	0.12101	15	10	6	0.301758	0.607239
group_2095		hypothetical protein	13	27	87	73	-0.14	13	73	0.404002	0.0207874	1	0.12101	11	7	6	0.548828	1
group_2097	sfaA	S-fimbrial protein subunit SfaA	14	28	86	72	-0.14	14	72	0.418605	0.0232792	1	0.132892	12	8	6	0.387695	1
group_2096		hypothetical protein	14	28	86	72	-0.14	14	72	0.418605	0.0232792	1	0.132892	12	8	6	0.387695	1
group_2187		hypothetical protein	15	29	85	71	-0.14	15	71	0.432049	0.0257772	1	0.142205	28	12	18	0.184933	0.571588
group_2192	fosA_1	Glutathione transferase FosA	16	30	84	70	-0.14	16	70	0.444444	0.0282648	1	0.153793	27	12	17	0.247789	0.701108
fimD_4~~~fimD_1	fimD_4;;fimD_1	Outer membrane usher protein FimD;hypothetical protein	17	31	83	69	-0.14	17	69	0.455888	0.0307275	1	0.157991	13	10	5	0.0922852	0.581055
group_1825	ecpR	HTH-type transcriptional regulator EcpR	17	31	83	69	-0.14	17	69	0.455888	0.0307275	1	0.157991	14	11	7	0.057373	1
group_1824		hypothetical protein	17	31	83	69	-0.14	17	69	0.455888	0.0307275	1	0.157991	14	11	7	0.057373	1
group_1794	;icsA_1	hypothetical protein;Outer membrane protein IcsA autotransporter	17	31	83	69	-0.14	17	69	0.455888	0.0307275	1	0.157991	14	11	7	0.057373	1
group_750		hypothetical protein	67	81	33	19	-0.14	67	19	0.476244	0.0355299	1	0.174533	26	12	17	0.168638	0.845019
frmA_2~~~frmA	frmA_2;frmA	S-(hydroxymethyl)glutathione dehydrogenase	21	35	79	65	-0.14	21	65	0.493671	0.0401032	1	0.190086	22	15	10	0.133801	0.831812
group_1463		hypothetical protein	64	78	36	22	-0.14	64	22	0.501425	0.0422844	1	0.199654	30	14	19	0.200488	0.855536
group_1979		hypothetical protein	6	21	94	79	-0.15	6	79	0.240122	0.00315873	1	0.0485042	7	4	4	1	1
group_2019		hypothetical protein	6	21	94	79	-0.15	6	79	0.240122	0.00315873	1	0.0485042	7	4	4	1	1
group_1981		hypothetical protein	6	21	94	79	-0.15	6	79	0.240122	0.00315873	1	0.0485042	7	4	4	1	1
group_1982		hypothetical protein	6	21	94	79	-0.15	6	79	0.240122	0.00315873	1	0.0485042	7	4	4	1	1
group_1428		hypothetical protein	79	94	21	6	-0.15	79	6	0.240122	0.00315873	1	0.0485042	21	6	15	0.0783539	0.0783539
group_1975		hypothetical protein	8	23	92	77	-0.15	8	77	0.291115	0.00556769	1	0.0557133	9	6	4	0.507812	1
group_1977	ydcF	Protein YdcF	8	23	92	77	-0.15	8	77	0.291115	0.00556769	1	0.0557133	9	6	4	0.507812	1
group_1976	cybB	Cytochrome b561	8	23	92	77	-0.15	8	77	0.291115	0.00556769	1	0.0557133	9	6	4	0.507812	1
group_2018		hypothetical protein	8	23	92	77	-0.15	8	77	0.291115	0.00556769	1	0.0557133	9	6	4	0.507812	1
group_1973		hypothetical protein	9	24	91	76	-0.15	9	76	0.313187	0.00697956	1	0.0666076	10	7	4	0.34375	0.753906
group_1970	yecS_1	L-cystine transport system permease protein YecS	10	25	90	75	-0.15	10	75	0.333333	0.00850357	1	0.0721296	10	7	4	0.34375	0.753906
bepE~~~bepG~~~oqxB15	bepE;bepG;oqxB15	Efflux pump membrane transporter BepE;Efflux pump membrane transporter BepG;multidrug efflux RND transporter permease subunit OqxB15	11	26	89	74	-0.15	11	74	0.351772	0.01012	1	0.0744893	12	7	7	0.774414	0.774414
group_2094	pdeN_2	putative cyclic di-GMP phosphodiesterase PdeN	12	27	88	73	-0.15	12	73	0.368687	0.01181	1	0.0846694	11	7	6	0.548828	1
group_2093		hypothetical protein	12	27	88	73	-0.15	12	73	0.368687	0.01181	1	0.0846694	11	7	6	0.548828	1
group_2191		hypothetical protein	14	29	86	71	-0.15	14	71	0.398557	0.0153403	1	0.0999406	27	11	18	0.122078	0.442068
group_1967		hypothetical protein	14	29	86	71	-0.15	14	71	0.398557	0.0153403	1	0.0999406	17	11	7	0.332306	0.629059
group_2098	focC	Chaperone protein FocC	17	32	83	68	-0.15	17	68	0.435241	0.0207848	1	0.12101	13	10	5	0.0922852	0.581055
group_2077		hypothetical protein	17	32	83	68	-0.15	17	68	0.435241	0.0207848	1	0.12101	13	10	5	0.0922852	0.581055
group_2099		hypothetical protein	18	33	82	67	-0.15	18	67	0.445676	0.0225885	1	0.130011	15	11	6	0.118469	0.607239
group_1965	frmR	Transcriptional repressor FrmR	19	34	81	66	-0.15	19	66	0.455338	0.0243691	1	0.13625	20	14	10	0.115318	1
group_1515		hypothetical protein;IS5 family transposase IS903	63	78	37	22	-0.15	63	22	0.480249	0.0294902	1	0.156226	21	9	15	0.0783539	0.663624
gbpR_1	gbpR_1	HTH-type transcriptional regulator GbpR	26	41	74	59	-0.15	26	59	0.505603	0.0355677	1	0.174533	22	15	11	0.133801	1
group_2016		putative protein	29	44	71	56	-0.15	29	56	0.519846	0.0394073	1	0.187952	22	14	12	0.286279	0.831812
pnbA_2~~~pnbA	;pnbA_2;pnbA	hypothetical protein;Para-nitrobenzyl esterase	33	48	67	52	-0.15	33	52	0.533582	0.0434258	1	0.199654	23	11	13	0.677639	1
coaD_2~~~coaD	coaD_2;coaD	Phosphopantetheine adenylyltransferase	33	48	67	52	-0.15	33	52	0.533582	0.0434258	1	0.199654	19	12	12	0.359283	0.359283
group_2182		IS3 family transposase ISIba2	36	51	64	49	-0.15	36	49	0.540441	0.0455552	1	0.208818	26	16	14	0.32694	0.845019
group_1510		hypothetical protein;IS21 family transposase ISEc57	44	59	56	41	-0.15	44	41	0.546005	0.0473451	1	0.21583	31	15	20	0.149613	1
group_1390		hypothetical protein	78	94	22	6	-0.16	78	6	0.226306	0.00181015	1	0.0314925	21	6	16	0.0266037	0.0783539
group_2087	actP_1	Copper-transporting P-type ATPase	8	24	92	76	-0.16	8	76	0.275362	0.00332531	1	0.0489524	9	5	7	0.179688	1
group_1969	fliY_1	L-cystine-binding protein FliY	10	26	90	74	-0.16	10	74	0.316239	0.00524898	1	0.0557133	11	7	5	0.548828	1
group_1968		hypothetical protein	11	27	89	73	-0.16	11	73	0.334166	0.00633514	1	0.0629812	13	8	6	0.581055	1
group_1800	rfaB	Lipopolysaccharide 16-galactosyltransferase	23	39	77	61	-0.16	23	61	0.467199	0.0214338	1	0.1243	20	12	11	0.503445	0.823803
gltS_2~~~gltS	gltS_2;gltS	Sodium/glutamate symporter	27	43	73	57	-0.16	27	57	0.490284	0.0258217	1	0.142205	22	11	14	0.286279	1
group_1351		hypothetical protein	52	68	48	32	-0.16	52	32	0.509804	0.0300864	1	0.157991	22	10	17	0.0169005	0.831812
group_1788		hypothetical protein	33	49	67	51	-0.16	33	51	0.512641	0.0307519	1	0.157991	19	11	13	0.167068	0.647606
group_1789	rpmB	50S ribosomal protein L28	33	49	67	51	-0.16	33	51	0.512641	0.0307519	1	0.157991	19	11	13	0.167068	0.647606
group_1793	rpmG	50S ribosomal protein L33	33	49	67	51	-0.16	33	51	0.512641	0.0307519	1	0.157991	19	11	13	0.167068	0.647606
group_1792	mutM	Formamidopyrimidine-DNA glycosylase	33	49	67	51	-0.16	33	51	0.512641	0.0307519	1	0.157991	19	11	13	0.167068	0.647606
group_206		hypothetical protein	77	94	23	6	-0.17	77	6	0.213691	0.00102181	1	0.0230059	23	6	17	0.0346897	0.0346897
group_2088	bepF	Efflux pump periplasmic linker BepF	8	25	92	75	-0.17	8	75	0.26087	0.00195497	1	0.0336299	9	5	7	0.179688	1
group_1603		hypothetical protein	12	29	88	71	-0.17	12	71	0.333856	0.00467023	1	0.0552682	29	9	23	0.0023157	0.0614283
group_1570	;yokD_1	hypothetical protein;SPbeta prophage-derived aminoglycoside N(3')-acetyltransferase-like protein YokD	68	85	32	15	-0.17	68	15	0.375	0.00722199	1	0.0666076	18	10	13	0.0962524	0.814529
group_1966		hypothetical protein	15	32	85	68	-0.17	15	68	0.375	0.00722199	1	0.0666076	17	11	10	0.332306	0.629059
group_1802		hypothetical protein	18	35	82	65	-0.17	18	65	0.407666	0.00997844	1	0.0741601	16	8	10	0.454498	1
group_2101	dmlR_7	HTH-type transcriptional regulator DmlR	20	37	80	63	-0.17	20	63	0.425676	0.0118349	1	0.0846694	17	12	8	0.143463	1
group_2100		hypothetical protein	20	37	80	63	-0.17	20	63	0.425676	0.0118349	1	0.0846694	17	12	8	0.143463	1
ynfM_2	ynfM_2	Inner membrane transport protein YnfM	22	39	78	61	-0.17	22	61	0.441157	0.0136502	1	0.0929056	19	12	9	0.359283	1
group_2105	leuC	3-isopropylmalate dehydratase large subunit	22	39	78	61	-0.17	22	61	0.441157	0.0136502	1	0.0929056	19	12	9	0.359283	1
group_1352	hdfR_4	HTH-type transcriptional regulator HdfR	52	69	48	31	-0.17	52	31	0.486715	0.020376	1	0.120447	21	9	17	0.00719738	0.663624
mdoD_2~~~mdoD	mdoD_2;mdoD	Glucans biosynthesis protein D	36	53	64	47	-0.17	36	47	0.498821	0.0225646	1	0.130011	22	10	15	0.133801	0.831812
group_1360		IS5 family transposase IS903	40	57	60	43	-0.17	40	43	0.502924	0.0233494	1	0.132892	23	14	16	0.0931396	0.404873
group_1835		hypothetical protein	13	31	87	69	-0.18	13	69	0.332592	0.00340529	1	0.0491839	13	10	7	0.0922852	1
group_1795		hypothetical protein	13	31	87	69	-0.18	13	69	0.332592	0.00340529	1	0.0491839	13	10	7	0.0922852	1
hph~~~hph_1	hph;hph_1	Hygromycin-B 4-O-kinase	67	85	33	15	-0.18	67	15	0.358289	0.00457338	1	0.0552682	18	10	13	0.0962524	0.814529
group_1353		hypothetical protein	67	85	33	15	-0.18	67	15	0.358289	0.00457338	1	0.0552682	18	10	13	0.0962524	0.814529
group_1803		hypothetical protein	16	34	84	66	-0.18	16	66	0.369748	0.00519187	1	0.0557133	15	7	9	0.607239	1
group_1801		hypothetical protein	20	38	80	62	-0.18	20	62	0.407895	0.0077726	1	0.0699991	19	10	12	0.359283	1
group_2103		hypothetical protein	20	38	80	62	-0.18	20	62	0.407895	0.0077726	1	0.0699991	18	12	9	0.237885	1
group_2102	dehH1	Haloacetate dehalogenase H-1	20	38	80	62	-0.18	20	62	0.407895	0.0077726	1	0.0699991	18	12	9	0.237885	1
group_2104	leuD	3-isopropylmalate dehydratase small subunit	20	38	80	62	-0.18	20	62	0.407895	0.0077726	1	0.0699991	18	12	9	0.237885	1
group_1511	;bcr_2	hypothetical protein;Bicyclomycin resistance protein	52	70	48	30	-0.18	52	30	0.464286	0.0134785	1	0.0929056	21	9	17	0.00719738	0.663624
group_1349		hypothetical protein	48	66	52	34	-0.18	48	34	0.475524	0.0149555	1	0.09827	24	10	18	0.0226558	0.541256
group_1514		hypothetical protein	41	59	59	41	-0.18	41	41	0.482907	0.0159977	1	0.103506	33	16	22	0.0801433	1
ycaC_1	ycaC_1	putative hydrolase YcaC	11	30	89	70	-0.19	11	70	0.28839	0.00141133	1	0.026033	13	9	8	0.266846	0.581055
rfaY_1~~~rfaY	rfaY_1;rfaY	Lipopolysaccharide core heptose(II) kinase RfaY	16	35	84	65	-0.19	16	65	0.353741	0.00326318	1	0.0485042	15	7	10	0.301758	1
group_2188		hypothetical protein	17	36	83	64	-0.19	17	64	0.364123	0.00369067	1	0.0523187	27	13	17	0.247789	1
group_2190		hypothetical protein	17	36	83	64	-0.19	17	64	0.364123	0.00369067	1	0.0523187	27	13	17	0.247789	1
group_2106		hypothetical protein	22	42	78	58	-0.2	22	58	0.389499	0.00379821	1	0.0533491	19	12	11	0.359283	0.647606
group_2079		IS3 family transposase ISSty2;hypothetical protein	23	43	77	57	-0.2	23	57	0.395953	0.00409786	1	0.0552682	19	12	12	0.359283	0.359283
neo	neo	Aminoglycoside 3'-phosphotransferase	40	60	60	40	-0.2	40	40	0.444444	0.00705952	1	0.0666076	32	17	22	0.0501025	0.86005
group_1355		IS6 family transposase ISRle7	64	85	36	15	-0.21	64	15	0.313725	0.00105503	1	0.0234093	17	9	13	0.0490417	1
group_2186		hypothetical protein	17	38	83	62	-0.21	17	62	0.334179	0.00141115	1	0.026033	29	13	19	0.136046	0.711071
fosA_1	fosA_1	Glutathione transferase FosA	17	38	83	62	-0.21	17	62	0.334179	0.00141115	1	0.026033	29	13	19	0.136046	0.711071
group_2107	ddrA_2	Diol dehydratase-reactivating factor alpha subunit	22	43	78	57	-0.21	22	57	0.373882	0.00239907	1	0.0408108	19	11	12	0.359283	0.647606
group_1812	grxC	Glutaredoxin 3	6	28	94	72	-0.22	6	72	0.164134	4.73212e-05	0.0724487	0.00241496	10	3	7	0.34375	0.34375
gpmI_2~~~gpmI	gpmI_2;gpmI	23-bisphosphoglycerate-independent phosphoglycerate mutase	7	29	93	71	-0.22	7	71	0.184279	7.4203e-05	0.113605	0.00315569	11	3	8	0.226562	0.226562
mshA_1	;mshA_1	hypothetical protein;D-inositol-3-phosphate glycosyltransferase	11	33	89	67	-0.22	11	67	0.250936	0.000273493	0.418718	0.0102126	14	4	10	0.179565	0.179565
group_1356		Tn3 family transposase	63	85	37	15	-0.22	63	15	0.300477	0.000626897	0.95978	0.0172048	16	8	13	0.0212708	1
lspA_2	lspA_2	Lipoprotein signal peptidase	40	62	60	38	-0.22	40	38	0.408602	0.00288006	1	0.0474126	28	15	19	0.0871586	0.850554
group_1813	secB	Protein-export protein SecB	5	28	95	72	-0.23	5	72	0.135338	1.4241e-05	0.0218029	0.00145262	10	3	7	0.34375	0.34375
group_1814	gpsA	Glycerol-3-phosphate dehydrogenase [NAD(P)+]	5	28	95	72	-0.23	5	72	0.135338	1.4241e-05	0.0218029	0.00145262	10	3	7	0.34375	0.34375
group_1815	cysE_1	Serine acetyltransferase	5	28	95	72	-0.23	5	72	0.135338	1.4241e-05	0.0218029	0.00145262	10	3	7	0.34375	0.34375
group_1811	yibN	putative protein YibN	6	29	94	71	-0.23	6	71	0.156273	2.4575e-05	0.0376243	0.00170303	11	3	8	0.226562	0.226562
group_1807	tdh	L-threonine 3-dehydrogenase	8	31	92	69	-0.23	8	69	0.193548	5.90201e-05	0.0903598	0.00258171	11	3	8	0.226562	0.226562
group_1809	epsJ	putative glycosyltransferase EpsJ	8	31	92	69	-0.23	8	69	0.193548	5.90201e-05	0.0903598	0.00258171	11	3	8	0.226562	0.226562
group_1808		hypothetical protein	8	31	92	69	-0.23	8	69	0.193548	5.90201e-05	0.0903598	0.00258171	11	3	8	0.226562	0.226562
envC_2~~~envC	envC_2;envC	Murein hydrolase activator EnvC	8	31	92	69	-0.23	8	69	0.193548	5.90201e-05	0.0903598	0.00258171	11	3	8	0.226562	0.226562
group_1810		hypothetical protein	8	31	92	69	-0.23	8	69	0.193548	5.90201e-05	0.0903598	0.00258171	11	3	8	0.226562	0.226562
group_1790		hypothetical protein	10	33	90	67	-0.23	10	67	0.225589	0.000115838	0.177348	0.00466704	14	4	10	0.179565	0.179565
group_1791	;kbl	hypothetical protein;2-amino-3-ketobutyrate coenzyme A ligase	8	32	92	68	-0.24	8	68	0.184783	3.13276e-05	0.0479625	0.00171295	12	3	9	0.145996	0.145996
btuB_2	btuB_2	Vitamin B12 transporter BtuB	53	77	47	23	-0.24	53	23	0.336833	0.000600143	0.918819	0.0172048	23	8	18	0.010622	0.21004
bla_1	bla_1	Beta-lactamase Toho-1	53	77	47	23	-0.24	53	23	0.336833	0.000600143	0.918819	0.0172048	23	10	15	0.21004	0.677639
group_1362		hypothetical protein	53	77	47	23	-0.24	53	23	0.336833	0.000600143	0.918819	0.0172048	23	8	18	0.010622	0.21004
group_2180	lspA_2	Lipoprotein signal peptidase	28	52	72	48	-0.24	28	48	0.358974	0.000848937	1	0.0196928	26	12	19	0.0289593	0.845019
group_2184	xerD_3	Tyrosine recombinase XerD	30	54	70	46	-0.24	30	46	0.365079	0.000931571	1	0.0212871	26	12	19	0.0289593	0.845019
sadA_2	sadA_2	Autotransporter adhesin SadA	2	27	98	73	-0.25	2	73	0.0551776	2.78354e-07	0.000426159	0.000132165	7	1	6	0.125	0.125
group_1822	lldR_1	Putative L-lactate dehydrogenase operon regulatory protein	3	28	97	72	-0.25	3	72	0.0795287	7.76933e-07	0.00118949	0.000132165	9	2	7	0.179688	0.179688
lldP_2~~~lldP	lldP_2;lldP	L-lactate permease	3	28	97	72	-0.25	3	72	0.0795287	7.76933e-07	0.00118949	0.000132165	9	2	7	0.179688	0.179688
group_1820	lldD	L-lactate dehydrogenase	3	28	97	72	-0.25	3	72	0.0795287	7.76933e-07	0.00118949	0.000132165	9	2	7	0.179688	0.179688
group_1816	gudP_1	putative glucarate transporter	3	28	97	72	-0.25	3	72	0.0795287	7.76933e-07	0.00118949	0.000132165	9	2	7	0.179688	0.179688
group_1817		L-talarate/galactarate dehydratase	3	28	97	72	-0.25	3	72	0.0795287	7.76933e-07	0.00118949	0.000132165	9	2	7	0.179688	0.179688
group_1818	gntR_1	HTH-type transcriptional regulator GntR	3	28	97	72	-0.25	3	72	0.0795287	7.76933e-07	0.00118949	0.000132165	9	2	7	0.179688	0.179688
group_1819	trmL_1	tRNA (cytidine(34)-2'-O)-methyltransferase	3	28	97	72	-0.25	3	72	0.0795287	7.76933e-07	0.00118949	0.000132165	9	2	7	0.179688	0.179688
group_1805	rfaC	Lipopolysaccharide heptosyltransferase 1	8	33	92	67	-0.25	8	67	0.176548	1.63995e-05	0.0251077	0.00145262	13	3	10	0.0922852	0.0922852
group_1806	rfaF	ADP-heptose--LPS heptosyltransferase 2	8	33	92	67	-0.25	8	67	0.176548	1.63995e-05	0.0251077	0.00145262	13	3	10	0.0922852	0.0922852
hldD_2~~~hldD	hldD_2;hldD	ADP-L-glycero-D-manno-heptose-6-epimerase	8	33	92	67	-0.25	8	67	0.176548	1.63995e-05	0.0251077	0.00145262	13	3	10	0.0922852	0.0922852
group_1357		hypothetical protein	52	78	48	22	-0.26	52	22	0.305556	0.000187813	0.287542	0.00718856	24	9	17	0.0639147	0.307456
group_2178	dhfrI_2	Dihydrofolate reductase type 1	31	57	69	43	-0.26	31	43	0.338927	0.000343524	0.525935	0.0109711	24	11	20	0.00154388	0.83882
group_1535		hypothetical protein	40	66	60	34	-0.26	40	34	0.343434	0.000371466	0.568715	0.0116064	30	13	21	0.0427739	0.584665
group_1411		hypothetical protein	52	80	48	20	-0.28	52	20	0.270833	4.70853e-05	0.0720877	0.00241496	21	8	17	0.00719738	0.38331
group_1513		hypothetical protein	44	72	56	28	-0.28	44	28	0.305556	9.86543e-05	0.15104	0.00408216	29	11	22	0.00813006	0.264931
hdfR_4	hdfR_4	HTH-type transcriptional regulator HdfR	53	82	47	18	-0.29	53	18	0.247535	1.89761e-05	0.0290524	0.00145262	20	8	17	0.00257683	0.503445
group_1348		hypothetical protein	53	82	47	18	-0.29	53	18	0.247535	1.89761e-05	0.0290524	0.00145262	20	8	17	0.00257683	0.503445
group_1350		hypothetical protein	53	82	47	18	-0.29	53	18	0.247535	1.89761e-05	0.0290524	0.00145262	20	8	17	0.00257683	0.503445
bcr_2	;bcr_2	hypothetical protein;Bicyclomycin resistance protein	53	82	47	18	-0.29	53	18	0.247535	1.89761e-05	0.0290524	0.00145262	20	8	17	0.00257683	0.503445
group_1347		IS21 family transposase ISEc57	53	83	47	17	-0.3	53	17	0.230966	8.44358e-06	0.0129271	0.00129271	20	8	17	0.00257683	0.503445
xerD_3	xerD_3	Tyrosine recombinase XerD	43	73	57	27	-0.3	43	27	0.279019	2.82619e-05	0.043269	0.00170303	25	12	18	0.0432853	1
group_1509		IS3 family transposase ISPpr7;IS3 family transposase ISPa74	43	73	57	27	-0.3	43	27	0.279019	2.82619e-05	0.043269	0.00170303	25	12	18	0.0432853	1
dhfrI_2	dhfrI_2	Dihydrofolate reductase type 1	43	73	57	27	-0.3	43	27	0.279019	2.82619e-05	0.043269	0.00170303	25	12	18	0.0432853	1
group_1345		IS3 family transposase ISIba2	43	73	57	27	-0.3	43	27	0.279019	2.82619e-05	0.043269	0.00170303	25	12	18	0.0432853	1
group_1469		IS3 family transposase ISKpn40	42	72	58	28	-0.3	42	28	0.281609	3.00338e-05	0.0459818	0.00170303	26	12	18	0.0755187	0.845019
group_859		IS3 family transposase ISKpn40	42	72	58	28	-0.3	42	28	0.281609	3.00338e-05	0.0459818	0.00170303	26	12	18	0.0755187	0.845019

## Sheet: Sup. Table 5
Sup. Table 5. REP-associated genes' annotations in comparison to original prokka annotations
Annotations used in the paper			Original annotations based on prokka			Change in annotation?
REP-associated genetic feature	More detailed information		Gene	Non-unique Gene name	Annotation
IS3 family transposase*	n/A		group_1718		IS3 family transposase ISYps8	n
psk toxin	post-segregational killing protein, Hok/Gef family protein		pndA_1	pndA_1	Protein PndA	y
tyrosine recombinase / integrase*	n/A		xerC_8	xerC_8	Tyrosine recombinase XerC	n
tyrosine recombinase / integrase*	n/A		xerC_7	xerC_7	Tyrosine recombinase XerC	n
transposase*	n/A		group_1296		IS3 family transposase ISYpe1	n
parM	Plasmid segregation protein ParM		group_1685	parM	Plasmid segregation protein ParM	n
parA	AAA family ATPase, plasmid segragtion protein ParA		srp54	srp54	Signal recognition particle 54 kDa protein	y
integrase*	n/A		xerC_9	xerC_9	Tyrosine recombinase XerC	n
transcriptional regulator*	n/A		lexA_2	lexA_2	LexA repressor	y
transcriptional regulator*	n/A		pifC	pifC	Transcriptional repressor PifC	y
vapC	tRNA(fMet)-specific endonuclease VapC		vapC_2	vapC_2	tRNA(fMet)-specific endonuclease VapC	n
helicase	Replicative DNA helicase		dnaB_2~~~dnaB_1	dnaB_2;dnaB_1	Replicative DNA helicase	n
lysozyme	lysozyme/phage endolysin		group_1290	rrrD	Lysozyme RrrD	n
IS630 family transposase*	n/A		group_1535		IS630 family transposase ISEc40	n
sig70	sigma-70 RNA polymerase sigma factor		sigL	sigL	ECF RNA polymerase sigma factor SigL	y
arsH	NADPH-dependent FMN reductase ArsH		arsH	arsH	NADPH-dependent FMN reductase ArsH	n
arsD	Arsenical resistance operon trans-acting repressor ArsD		arsD	arsD	Arsenical resistance operon trans-acting repressor ArsD	n
arsA	Arsenical pump-driving ATPase		arsA	arsA	Arsenical pump-driving ATPase	n
aacC(3)-Iva	Aminoglycoside N-acetyltransferase AAC(3)-Iva (aminoglycoside resistance)		group_1886	;yokD_1	hypothetical protein;SPbeta prophage-derived aminoglycoside N(3')-acetyltransferase-like protein YokD	y
aph(4)-Ia	Aminoglycoside O-phosphotransferase (APH(4)-Ia) (hygromycin resistance)		hph~~~hph_1	hph;hph_1	Hygromycin-B 4-O-kinase	n
IS903B family transposase*	n/A		group_1734		hypothetical protein;IS5 family transposase IS903	n
IS6 family transposase*	n/A		group_1366		IS6 family transposase ISRle7	n
Tn3 family transposase*	n/A		group_1368		Tn3 family transposase	n
tonB	tonB-dependent receptor		btuB_2	btuB_2	Vitamin B12 transporter BtuB	y
blaCTX-M**	Beta-lactamase CTX-M		bla_1	bla_1	Beta-lactamase CTX-M-1;Beta-lactamase Toho-1	y
lysR	LysR family transcriptional regulator		hdfR_4	hdfR_4	HTH-type transcriptional regulator HdfR	y
floR	chloramphenicol/florfenicol efflux MFS transporter floR		bcr_2	;bcr_2	hypothetical protein;Bicyclomycin resistance protein	y
istB	ISEc57 family helper ATPase IstB		group_1352		IS21 family transposase ISEc57	y
IS91 family transposase*	n/A		group_1763		IS91 family transposase ISVsa3;hypothetical protein	n
*REP-associated genes and/or genetic elements that were not included in the phylogenetic tree for better visualization
**specific blaCTX-M variants were assigned based on the AMR genotypes core classification from NCBI Pathogen Detection
